# Supplementary material for: Evaluating UAV-based phenotyping strategies for Megathyrsus maximus
Source: Front Plant Sci. 2026 Apr 22;17:1798414. doi: 10.3389/fpls.2026.1798414 (PMC13143898; doi:10.3389/fpls.2026.1798414)
Supplement: Supplementary file 2 [file Table1.xlsx]

## Sheet: S1
Supplementary Table S1. Digital traits: Vegetative indices and texture descriptors with corresponding codes and mathematical formulas.
Name	Code		Reference
Visible atmospherically resistant index	VARI	(G − R) / (G + R − B)	Gitelson et al. [1]
Red green blue vegetative index	RGBVI	(G² − (B · R)) / (G² + (B · R))	Bendig et al. [2]
Green leaf index	GLI	(2*G − (R − B)) / (2*G + (R + B))	Louhaichi et al. [3]
Normalized green red difference index	NGRDI	(G − R) / (G + R)	Tucker [4]
Triangular greenness index	TGI	(G − 0.39) * (R − 0.61) * B	Hunt et al. [5]
Green chromatic coordinate index	GCC	G / (R + G + B)	Woebbecke et al. [6]
Excess green minus excess red index	ExGR	2*G − R − B − 1.4*R − G	Jackenkroll et al. [7]
Modified excess of green	MExG	1.262G − 0.884R − 0.311B	Burgos-Artizzu et al. [8]
Green ratio vegetative index	GRVI	(G − R) / (G + R)	Hunt et al. [9]
Green blue vegetation index	GBVI	(G − B) / (G + B)	De Swaef et al. [10]
Blue red vegetation index	BRVI	(B − R) / (B + R)	De Swaef et al. [10]
Visible-band difference vegetation index	VDVI	(G − R − B) / (G + R + B)	Xiaoqin et al. [11]
Modified green red vegetative index	MGRVI	(G² − R²) / (G² + R²)	Bendig et al. [2]
Color index of vegetation	CIVE	0.441R − 0.811G + 0.385B + 18.78745	Kataoka et al. [12]
Woebbecke index	WI	(G − B) / (R − G)	Woebbecke et al. [6]
Angular second moment	ASM	∑ᵢ ∑ⱼ ρ(i,j)²	Haralick et al. [13]
Correlation	Correlation	(∑ᵢ ∑ⱼ (i·j) ρ(i,j) − μₓ μᵧ) / (σₓ σᵧ)	Haralick et al. [13]
Entropy	Entropy	− ∑ᵢ ∑ⱼ ρ(i,j) · log(γₓ₊ᵧ(i))	Haralick et al. [13]
Inverse different moment	Homogeneity	∑ᵢ ∑ⱼ [1 / (1 + (i − j)²)] · ρ(i,j)	Haralick et al. [13]
Contrast	Contrast	∑ₙ₌₀ᴺᵍ⁻¹ n² { ∑ᵢ₌₁ᴺᵍ ∑ⱼ₌₁ᴺᵍ p(i,j) }, |i − j| = n	Haralick et al. [13]
Sum of squares	Variance	∑ᵢ ∑ⱼ (i − μ)² ρ(i,j)	Haralick et al. [13]
Abbreviations: B: blue; G: green; R:red; i: image columns; j: image rows; 𝜇: means; (i,j): Gray-Level Co-occurrence Matrix (GLCM); x+y(i): probability of (x, y) occurring in the GLCM; σ: variance
References
1	Gitelson AA, Kaufman YJ, Stark R, Rundquist D. Novel algorithms for remote estimation of vegetation fraction. Remote Sens Environ. 2002;80:76-87.
2	Bendig J, Yu K, Aasen H, Bolten A, Bennertz S, Broscheit J, et al. Combining UAV-based plant height from crop surface models, visible, and near infrared vegetation indices for biomass monitoring in barley. Int J Appl Earth Obs Geoinf. 2015;39:79-87.
3	Louhaichi M, Borman MM, Johnson DE. Spatially located platform and aerial photography for documentation of grazing impacts on wheat. Geocarto Int. 2001;16:65-70.
4	Tucker CJ. Red and photographic infrared linear combinations for monitoring vegetation. Remote Sens Environ. 1979;8:127-50.
5	Hunt ER, Daughtry CST, Eitel JUH, Long DS. Remote sensing leaf chlorophyll content using a visible band index. Agron J. 2011;103:1090-9.
6	Woebbecke DM, Meyer GE, Bargen KV, Mortensen DA. Color indices for weed identification under various soil, residue, and lighting conditions. Trans ASAE. 1995;38:259-69.
7	Jackenkroll M, Peteinatos G, Kollenda B, Mink R, Gerhards R. Optimizing precision agricultural operations by standardized cloud-based functions. Span J Agric Res. 2021;19:e0212.
8	Burgos-Artizzu XP, Ribeiro A, Guijarro M, Pajares G. Real-time image processing for crop/weed discrimination in maize fields. Comput Electron Agric. 2011;75:337-46.
9	Hunt ER, Cavigelli M, Daughtry CST, McMurtrey JE, Walthall CL. Evaluation of digital photography from model aircraft for remote sensing of crop biomass and nitrogen status. Precis Agric. 2005;6:359-78.
10	De Swaef T, Maes WH, Aper J, Baert J, Cougnon M, Reheul D, et al. Applying RGB- and thermal-based vegetation indices from UAVs for high-throughput field phenotyping of drought tolerance in forage grasses. Remote Sens. 2021;13:147.
11	Xiaoqin W, Miaomiao W, Shaoqiang W, Yundong W. Extraction of vegetation information from visible unmanned aerial vehicle images. Trans Chin Soc Agric Eng. 2015;31:152-9.
12	Kataoka T, Kaneko T, Okamoto H, Hata S. Crop growth estimation system using machine vision. In: Proceedings 2003 IEEE/ASME international conference on advanced intelligent mechatronics (AIM 2003). Kobe, Japan: IEEE; 2003. p. b1079-83.
13	Haralick, R. M., Shanmugam, K., & Dinstein, I. (1973a). Textural Features for Image Classification. IEEE Transactions on Systems, Man, and Cybernetics, SMC-3(6), 610–621.

## Sheet: S2
Supplementary Table S2. Dates of drone flights and image acquisition, their respective identification and correspondent date of classical phenotyping.
Location	GSD	Flight	Conventional Phenotyping	DAP	Trait
ENV1	0.27	24_06_2019	24_06_2019	207	CH
ENV1	0.5	24_06_2019	24_06_2019	207	CH
ENV1	1	24_06_2019	24_06_2019	207	CH
ENV1	1.5	24_06_2019	24_06_2019	207	CH
ENV1	0.27	24_06_2019	25_06_2019	207	GMY
ENV1	0.5	24_06_2019	25_06_2019	207	GMY
ENV1	1	24_06_2019	25_06_2019	207	GMY
ENV1	1.5	24_06_2019	25_06_2019	207	GMY
ENV1	0.27	24_06_2019	05_12_2019	207	LDMY
ENV1	0.5	24_06_2019	05_12_2019	207	LDMY
ENV1	1	24_06_2019	05_12_2019	207	LDMY
ENV1	1.5	24_06_2019	05_12_2019	207	LDMY
ENV1	0.27	24_06_2019	05_12_2019	207	TDMY
ENV1	0.5	24_06_2019	05_12_2019	207	TDMY
ENV1	1	24_06_2019	05_12_2019	207	TDMY
ENV1	1.5	24_06_2019	05_12_2019	207	TDMY
ENV1	0.27	28_06_2019	07_10_2019	211	CH
ENV1	0.5	28_06_2019	07_10_2019	211	CH
ENV1	1	28_06_2019	07_10_2019	211	CH
ENV1	1.5	28_06_2019	07_10_2019	211	CH
ENV1	0.27	28_06_2019	24_10_2019	211	GMY
ENV1	0.5	28_06_2019	24_10_2019	211	GMY
ENV1	1	28_06_2019	24_10_2019	211	GMY
ENV1	1.5	28_06_2019	24_10_2019	211	GMY
ENV1	0.27	28_06_2019	05_12_2019	211	LDMY
ENV1	0.5	28_06_2019	05_12_2019	211	LDMY
ENV1	1	28_06_2019	05_12_2019	211	LDMY
ENV1	1.5	28_06_2019	05_12_2019	211	LDMY
ENV1	0.27	28_06_2019	05_12_2019	211	TDMY
ENV1	0.5	28_06_2019	05_12_2019	211	TDMY
ENV1	1	28_06_2019	05_12_2019	211	TDMY
ENV1	1.5	28_06_2019	05_12_2019	211	TDMY
ENV1	0.27	30_09_2019	07_10_2019	305	CH
ENV1	0.5	30_09_2019	07_10_2019	305	CH
ENV1	1	30_09_2019	07_10_2019	305	CH
ENV1	1.5	30_09_2019	07_10_2019	305	CH
ENV1	0.27	30_09_2019	24_10_2019	305	GMY
ENV1	0.5	30_09_2019	24_10_2019	305	GMY
ENV1	1	30_09_2019	24_10_2019	305	GMY
ENV1	1.5	30_09_2019	24_10_2019	305	GMY
ENV1	0.27	30_09_2019	05_12_2019	305	LDMY
ENV1	0.5	30_09_2019	05_12_2019	305	LDMY
ENV1	1	30_09_2019	05_12_2019	305	LDMY
ENV1	1.5	30_09_2019	05_12_2019	305	LDMY
ENV1	0.27	30_09_2019	05_12_2019	305	TDMY
ENV1	0.5	30_09_2019	05_12_2019	305	TDMY
ENV1	1	30_09_2019	05_12_2019	305	TDMY
ENV1	1.5	30_09_2019	05_12_2019	305	TDMY
ENV1	0.27	22_10_2019	05_12_2019	327	CH
ENV1	0.5	22_10_2019	05_12_2019	327	CH
ENV1	1	22_10_2019	05_12_2019	327	CH
ENV1	1.5	22_10_2019	05_12_2019	327	CH
ENV1	0.27	22_10_2019	24_10_2019	327	GMY
ENV1	0.5	22_10_2019	24_10_2019	327	GMY
ENV1	1	22_10_2019	24_10_2019	327	GMY
ENV1	1.5	22_10_2019	24_10_2019	327	GMY
ENV1	0.27	22_10_2019	05_12_2019	327	LDMY
ENV1	0.5	22_10_2019	05_12_2019	327	LDMY
ENV1	1	22_10_2019	05_12_2019	327	LDMY
ENV1	1.5	22_10_2019	05_12_2019	327	LDMY
ENV1	0.27	22_10_2019	05_12_2019	327	TDMY
ENV1	0.5	22_10_2019	05_12_2019	327	TDMY
ENV1	1	22_10_2019	05_12_2019	327	TDMY
ENV1	1.5	22_10_2019	05_12_2019	327	TDMY
ENV1	0.27	04_12_2019	05_12_2019	370	CH
ENV1	0.5	04_12_2019	05_12_2019	370	CH
ENV1	1	04_12_2019	05_12_2019	370	CH
ENV1	0.27	04_12_2019	05_12_2019	370	GMY
ENV1	0.5	04_12_2019	05_12_2019	370	GMY
ENV1	1	04_12_2019	05_12_2019	370	GMY
ENV1	0.27	04_12_2019	05_12_2019	370	LDMY
ENV1	0.5	04_12_2019	05_12_2019	370	LDMY
ENV1	1	04_12_2019	05_12_2019	370	LDMY
ENV1	0.27	04_12_2019	05_12_2019	370	TDMY
ENV1	0.5	04_12_2019	05_12_2019	370	TDMY
ENV1	1	04_12_2019	05_12_2019	370	TDMY
ENV1	0.27	11_12_2019	13_02_2020	377	CH
ENV1	0.5	11_12_2019	13_02_2020	377	CH
ENV1	1	11_12_2019	13_02_2020	377	CH
ENV1	0.27	11_12_2019	13_02_2020	377	GMY
ENV1	0.5	11_12_2019	13_02_2020	377	GMY
ENV1	1	11_12_2019	13_02_2020	377	GMY
ENV1	0.27	11_12_2019	13_02_2020	377	LDMY
ENV1	0.5	11_12_2019	13_02_2020	377	LDMY
ENV1	1	11_12_2019	13_02_2020	377	LDMY
ENV1	0.27	11_12_2019	13_02_2020	377	TDMY
ENV1	0.5	11_12_2019	13_02_2020	377	TDMY
ENV1	1	11_12_2019	13_02_2020	377	TDMY
ENV1	0.27	10_02_2020	13_02_2020	438	CH
ENV1	0.5	10_02_2020	13_02_2020	438	CH
ENV1	1	10_02_2020	13_02_2020	438	CH
ENV1	0.27	10_02_2020	13_02_2020	438	GMY
ENV1	0.5	10_02_2020	13_02_2020	438	GMY
ENV1	1	10_02_2020	13_02_2020	438	GMY
ENV1	0.27	10_02_2020	13_02_2020	438	LDMY
ENV1	0.5	10_02_2020	13_02_2020	438	LDMY
ENV1	1	10_02_2020	13_02_2020	438	LDMY
ENV1	0.27	10_02_2020	13_02_2020	438	TDMY
ENV1	0.5	10_02_2020	13_02_2020	438	TDMY
ENV1	1	10_02_2020	13_02_2020	438	TDMY
ENV2	0.27	24_06_2019	24_06_2019	207	CH
ENV2	0.5	24_06_2019	24_06_2019	207	CH
ENV2	0.27	24_06_2019	25_06_2019	207	GMY
ENV2	0.5	24_06_2019	25_06_2019	207	GMY
ENV2	0.27	24_06_2019	24_10_2019	207	LDMY
ENV2	0.5	24_06_2019	24_10_2019	207	LDMY
ENV2	0.27	24_06_2019	24_10_2019	207	TDMY
ENV2	0.5	24_06_2019	24_10_2019	207	TDMY
ENV2	0.27	27_06_2019	07_10_2019	210	CH
ENV2	0.5	27_06_2019	07_10_2019	210	CH
ENV2	1	27_06_2019	07_10_2019	210	CH
ENV2	1.5	27_06_2019	07_10_2019	210	CH
ENV2	0.27	27_06_2019	24_10_2019	210	GMY
ENV2	0.5	27_06_2019	24_10_2019	210	GMY
ENV2	1	27_06_2019	24_10_2019	210	GMY
ENV2	1.5	27_06_2019	24_10_2019	210	GMY
ENV2	0.27	27_06_2019	24_10_2019	210	LDMY
ENV2	0.5	27_06_2019	24_10_2019	210	LDMY
ENV2	1	27_06_2019	24_10_2019	210	LDMY
ENV2	1.5	27_06_2019	24_10_2019	210	LDMY
ENV2	0.27	27_06_2019	24_10_2019	210	TDMY
ENV2	0.5	27_06_2019	24_10_2019	210	TDMY
ENV2	1	27_06_2019	24_10_2019	210	TDMY
ENV2	1.5	27_06_2019	24_10_2019	210	TDMY
ENV2	0.27	22_10_2019	05_12_2019	327	CH
ENV2	0.5	22_10_2019	05_12_2019	327	CH
ENV2	1	22_10_2019	05_12_2019	327	CH
ENV2	1.5	22_10_2019	05_12_2019	327	CH
ENV2	0.27	22_10_2019	24_10_2019	327	GMY
ENV2	0.5	22_10_2019	24_10_2019	327	GMY
ENV2	1	22_10_2019	24_10_2019	327	GMY
ENV2	1.5	22_10_2019	24_10_2019	327	GMY
ENV2	0.27	22_10_2019	24_10_2019	327	LDMY
ENV2	0.5	22_10_2019	24_10_2019	327	LDMY
ENV2	1	22_10_2019	24_10_2019	327	LDMY
ENV2	1.5	22_10_2019	24_10_2019	327	LDMY
ENV2	0.27	22_10_2019	24_10_2019	327	TDMY
ENV2	0.5	22_10_2019	24_10_2019	327	TDMY
ENV2	1	22_10_2019	24_10_2019	327	TDMY
ENV2	1.5	22_10_2019	24_10_2019	327	TDMY
ENV2	0.27	30_10_2019	05_12_2019	335	CH
ENV2	0.5	30_10_2019	05_12_2019	335	CH
ENV2	1	30_10_2019	05_12_2019	335	CH
ENV2	0.27	30_10_2019	05_12_2019	335	GMY
ENV2	0.5	30_10_2019	05_12_2019	335	GMY
ENV2	1	30_10_2019	05_12_2019	335	GMY
ENV2	0.27	30_10_2019	05_12_2019	335	LDMY
ENV2	0.5	30_10_2019	05_12_2019	335	LDMY
ENV2	1	30_10_2019	05_12_2019	335	LDMY
ENV2	0.27	30_10_2019	05_12_2019	335	TDMY
ENV2	0.5	30_10_2019	05_12_2019	335	TDMY
ENV2	1	30_10_2019	05_12_2019	335	TDMY
ENV2	1	03_12_2019	05_12_2019	369	CH
ENV2	1	03_12_2019	05_12_2019	369	GMY
ENV2	1	03_12_2019	05_12_2019	369	LDMY
ENV2	1	03_12_2019	05_12_2019	369	TDMY
ENV2	0.5	10_12_2019	13_02_2020	376	CH
ENV2	1	10_12_2019	13_02_2020	376	CH
ENV2	0.5	10_12_2019	13_02_2020	376	GMY
ENV2	1	10_12_2019	13_02_2020	376	GMY
ENV2	0.5	10_12_2019	13_02_2020	376	LDMY
ENV2	1	10_12_2019	13_02_2020	376	LDMY
ENV2	0.5	10_12_2019	13_02_2020	376	TDMY
ENV2	1	10_12_2019	13_02_2020	376	TDMY
ENV2	0.5	11_02_2020	13_02_2020	439	CH
ENV2	1	11_02_2020	13_02_2020	439	CH
ENV2	0.5	11_02_2020	13_02_2020	439	GMY
ENV2	1	11_02_2020	13_02_2020	439	GMY
ENV2	0.5	11_02_2020	13_02_2020	439	LDMY
ENV2	1	11_02_2020	13_02_2020	439	LDMY
ENV2	0.5	11_02_2020	13_02_2020	439	TDMY
ENV2	1	11_02_2020	13_02_2020	439	TDMY

## Sheet: S3
Supplementary Table S3. Pearson’s correlation of classical and normalized digital phenotypes and correspondent statistical signficance.
Location	GSD	Flight Date	Trait	Digital Phenotypes	Pearson Coefficient	p-value
ENV1	1.0cm	327	GMY	n_pixels	0.82	6.40e-55
ENV1	1.0cm	370	GMY	n_pixels	0.81	3.60e-53
ENV1	0.27cm	370	GMY	n_pixels	0.8	2.49e-51
ENV1	0.5cm	370	GMY	n_pixels	0.8	1.14e-51
ENV1	1.0cm	327	GMY	entropy	0.8	2.78e-50
ENV1	1.0cm	370	GMY	entropy	0.8	3.59e-52
ENV1	0.5cm	370	TDMY	n_pixels	0.8	6.58e-49
ENV1	1.0cm	370	TDMY	n_pixels	0.8	3.82e-49
ENV1	0.5cm	327	GMY	n_pixels	0.79	2.74e-48
ENV1	0.27cm	370	LDMY	n_pixels	0.79	1.65e-47
ENV1	0.5cm	370	LDMY	n_pixels	0.79	1.06e-47
ENV1	1.0cm	370	LDMY	n_pixels	0.79	1.88e-48
ENV1	1.0cm	370	LDMY	entropy	0.79	2.25e-47
ENV1	0.27cm	370	TDMY	n_pixels	0.79	9.48e-49
ENV1	1.0cm	370	TDMY	entropy	0.79	4.52e-48
ENV1	1.0cm	305	GMY	n_pixels	0.77	3.66e-44
ENV1	1.5cm	327	GMY	n_pixels	0.77	6.05e-44
ENV1	0.27cm	327	GMY	n_pixels	0.76	8.81e-44
ENV1	0.5cm	305	GMY	n_pixels	0.76	1.66e-43
ENV1	0.5cm	305	GMY	entropy	0.76	1.12e-42
ENV1	1.0cm	305	GMY	entropy	0.76	1.57e-43
ENV1	1.5cm	327	GMY	entropy	0.76	6.67e-44
ENV1	1.0cm	327	LDMY	n_pixels	0.76	1.13e-41
ENV1	1.0cm	327	TDMY	n_pixels	0.76	1.45e-41
ENV1	0.27cm	305	GMY	n_pixels	0.75	7.11e-41
ENV1	0.5cm	327	GMY	entropy	0.75	1.97e-41
ENV1	1.5cm	327	GMY	TGI_mean	0.75	5.16e-41
ENV1	1.0cm	327	LDMY	entropy	0.75	3.69e-40
ENV1	1.5cm	327	LDMY	entropy	0.75	2.06e-40
ENV1	1.0cm	327	TDMY	entropy	0.75	4.89e-40
ENV1	1.5cm	327	TDMY	entropy	0.75	6.79e-40
ENV2	0.27cm	327	GMY	n_pixels	0.9	8.14e-80
ENV2	1.0cm	327	GMY	n_pixels	0.88	1.69e-75
ENV2	1.5cm	327	GMY	n_pixels	0.87	4.61e-69
ENV2	0.5cm	335	TDMY	n_pixels	0.87	1.12e-65
ENV2	0.5cm	327	GMY	n_pixels	0.86	4.16e-66
ENV2	1.0cm	327	GMY	entropy	0.86	6.89e-68
ENV2	0.27cm	327	LDMY	n_pixels	0.86	4.97e-67
ENV2	0.5cm	335	LDMY	n_pixels	0.86	1.27e-62
ENV2	1.5cm	327	GMY	entropy	0.85	1.81e-62
ENV2	1.0cm	327	LDMY	n_pixels	0.85	9.12e-65
ENV2	0.27cm	327	TDMY	n_pixels	0.85	3.12e-63
ENV2	1.5cm	335	TDMY	n_pixels	0.85	6.10e-61
ENV2	1.0cm	327	LDMY	entropy	0.84	4.55e-61
ENV2	1.5cm	327	LDMY	n_pixels	0.84	2.67e-60
ENV2	1.5cm	335	LDMY	n_pixels	0.84	4.99e-57
ENV2	1.0cm	327	TDMY	n_pixels	0.84	1.13e-60
ENV2	0.5cm	335	GMY	n_pixels	0.83	2.04e-57
ENV2	0.5cm	327	LDMY	n_pixels	0.83	1.54e-58
ENV2	1.5cm	327	LDMY	entropy	0.83	3.00e-57
ENV2	0.5cm	327	TDMY	n_pixels	0.83	3.46e-57
ENV2	1.0cm	327	TDMY	entropy	0.83	6.23e-57
ENV2	1.0cm	335	TDMY	n_pixels	0.83	1.46e-55
ENV2	1.5cm	327	TDMY	n_pixels	0.83	5.16e-57
ENV2	1.0cm	335	LDMY	n_pixels	0.82	1.13e-53
ENV2	1.0cm	335	LDMY	entropy	0.82	5.70e-52
ENV2	1.5cm	335	LDMY	entropy	0.82	5.12e-52
ENV2	1.0cm	335	TDMY	entropy	0.82	2.10e-53
ENV2	1.5cm	335	TDMY	entropy	0.82	5.03e-53
ENV2	0.5cm	327	GMY	entropy	0.81	3.07e-53
ENV2	1.5cm	335	GMY	n_pixels	0.81	2.88e-52
ENV2	1.5cm	327	TDMY	entropy	0.81	1.58e-52
ENV2	0.27cm	335	LDMY	n_pixels	0.8	1.07e-49
ENV2	0.27cm	335	TDMY	n_pixels	0.8	1.86e-49
ENV2	1.5cm	327	GMY	GRVI_mean	0.79	3.17e-48
ENV2	1.5cm	327	GMY	NGRDI_mean	0.79	3.17e-48
ENV2	0.5cm	327	LDMY	entropy	0.79	6.84e-49
ENV2	1.5cm	327	LDMY	GRVI_mean	0.79	2.16e-49
ENV2	1.5cm	327	LDMY	NGRDI_mean	0.79	2.16e-49
ENV2	0.5cm	327	TDMY	entropy	0.79	4.14e-48
ENV2	1.0cm	335	GMY	n_pixels	0.78	1.03e-46
ENV2	1.0cm	439	GMY	entropy	0.78	9.25e-47
ENV2	1.5cm	327	LDMY	VARI_mean	0.78	4.21e-47
ENV2	1.5cm	327	LDMY	VARI_q25	0.78	1.58e-46
ENV2	1.5cm	327	LDMY	GRVI_q25	0.78	2.69e-46
ENV2	1.5cm	327	LDMY	NGRDI_q25	0.78	2.69e-46
ENV2	1.0cm	327	GMY	GRVI_mean	0.77	2.04e-45
ENV2	1.0cm	327	GMY	NGRDI_mean	0.77	2.04e-45
ENV2	1.0cm	327	GMY	TGI_mean	0.77	1.77e-44
ENV2	1.0cm	335	GMY	entropy	0.77	2.04e-43
ENV2	1.5cm	327	GMY	VARI_mean	0.77	1.00e-45
ENV2	1.5cm	327	GMY	TGI_mean	0.77	1.10e-44
ENV2	0.5cm	327	GMY	TGI_mean	0.76	9.46e-44
ENV2	0.5cm	439	GMY	n_pixels	0.76	5.96e-43
ENV2	1.0cm	327	GMY	GRVI_q25	0.76	2.62e-43
ENV2	1.0cm	327	GMY	NGRDI_q25	0.76	2.62e-43
ENV2	1.0cm	327	GMY	VARI_q25	0.76	2.82e-43
ENV2	1.0cm	327	GMY	VARI_mean	0.76	6.29e-43
ENV2	1.5cm	327	GMY	VARI_q25	0.76	9.11e-44
ENV2	1.5cm	327	GMY	GRVI_q25	0.76	1.03e-43
ENV2	1.5cm	327	GMY	NGRDI_q25	0.76	1.03e-43
ENV2	1.5cm	335	GMY	entropy	0.76	1.94e-42
ENV2	1.0cm	327	LDMY	GRVI_mean	0.76	2.33e-43
ENV2	1.0cm	327	LDMY	NGRDI_mean	0.76	2.33e-43
ENV2	1.5cm	327	LDMY	TGI_mean	0.76	1.56e-42
ENV2	1.0cm	439	TDMY	entropy	0.76	1.69e-42
ENV2	1.0cm	327	LDMY	TGI_mean	0.75	3.60e-42
ENV2	1.0cm	327	LDMY	VARI_q25	0.75	1.01e-41
ENV2	1.0cm	327	LDMY	GRVI_q25	0.75	1.36e-41
ENV2	1.0cm	327	LDMY	NGRDI_q25	0.75	1.36e-41
ENV2	1.0cm	327	LDMY	VARI_mean	0.75	3.23e-41
ENV2	1.5cm	327	GMY	ExGR_stdev	-0.75	5.64e-41
ENV2	1.5cm	327	LDMY	ExGR_stdev	-0.75	7.74e-42
ENV2	0.5cm	327	LDMY	CIVE_mean	-0.77	1.62e-44
ENV2	1.0cm	327	LDMY	CIVE_mean	-0.77	2.05e-45
ENV2	0.5cm	327	GMY	CIVE_mean	-0.78	7.03e-48
ENV2	1.0cm	327	GMY	CIVE_mean	-0.79	3.44e-48
ENV2	1.5cm	327	LDMY	CIVE_mean	-0.79	3.02e-48
ENV2	1.5cm	327	GMY	CIVE_mean	-0.8	2.05e-50
ENV1	0.27cm	370	GMY	entropy	0.74	1.15e-40
ENV1	0.5cm	370	GMY	entropy	0.74	1.85e-40
ENV1	1.0cm	327	GMY	TGI_mean	0.74	1.38e-39
ENV1	1.5cm	207	GMY	n_pixels	0.74	2.16e-40
ENV1	0.27cm	370	LDMY	entropy	0.74	3.08e-39
ENV1	0.5cm	207	LDMY	n_pixels	0.74	1.61e-38
ENV1	0.5cm	327	LDMY	n_pixels	0.74	5.69e-39
ENV1	0.5cm	370	LDMY	entropy	0.74	4.37e-39
ENV1	1.5cm	327	LDMY	n_pixels	0.74	9.59e-39
ENV1	0.27cm	370	TDMY	entropy	0.74	1.98e-39
ENV1	0.5cm	207	TDMY	n_pixels	0.74	2.02e-38
ENV1	0.5cm	327	TDMY	n_pixels	0.74	5.27e-39
ENV1	0.5cm	370	TDMY	entropy	0.74	3.10e-39
ENV1	1.0cm	305	TDMY	entropy	0.74	1.95e-38
ENV1	1.5cm	207	GMY	entropy	0.73	3.27e-38
ENV1	0.27cm	305	LDMY	n_pixels	0.73	6.28e-38
ENV1	0.27cm	327	LDMY	n_pixels	0.73	5.07e-38
ENV1	1.0cm	207	LDMY	n_pixels	0.73	9.29e-38
ENV1	1.0cm	305	LDMY	entropy	0.73	1.16e-37
ENV1	1.0cm	305	LDMY	n_pixels	0.73	5.87e-37
ENV1	0.27cm	305	TDMY	n_pixels	0.73	4.24e-38
ENV1	0.27cm	327	TDMY	n_pixels	0.73	6.53e-38
ENV1	1.0cm	207	TDMY	n_pixels	0.73	2.69e-38
ENV1	1.0cm	305	TDMY	n_pixels	0.73	1.66e-37
ENV1	1.5cm	327	TDMY	n_pixels	0.73	3.98e-38
ENV1	0.5cm	327	GMY	TGI_mean	0.72	5.78e-37
ENV1	0.27cm	207	LDMY	n_pixels	0.72	3.20e-36
ENV1	1.5cm	207	LDMY	n_pixels	0.72	6.02e-36
ENV1	0.27cm	207	TDMY	n_pixels	0.72	1.97e-35
ENV1	0.5cm	305	TDMY	n_pixels	0.72	9.04e-36
ENV1	1.5cm	207	TDMY	n_pixels	0.72	2.82e-36
ENV1	0.27cm	305	GMY	entropy	0.71	7.10e-36
ENV1	0.27cm	327	GMY	CIVE_stdev	0.71	8.13e-36
ENV1	0.27cm	327	GMY	TGI_mean	0.71	4.31e-35
ENV1	0.27cm	327	GMY	TGI_stdev	0.71	8.03e-35
ENV1	0.27cm	370	GMY	CIVE_skewness	0.71	5.42e-36
ENV1	0.5cm	370	GMY	CIVE_skewness	0.71	9.76e-36
ENV1	1.5cm	327	GMY	CIVE_stdev	0.71	5.83e-35
ENV1	0.5cm	305	LDMY	n_pixels	0.71	4.27e-35
ENV1	0.5cm	305	LDMY	entropy	0.71	4.37e-34
ENV1	1.0cm	207	LDMY	entropy	0.71	1.13e-34
ENV1	0.5cm	305	TDMY	entropy	0.71	1.04e-34
ENV1	1.0cm	207	TDMY	entropy	0.71	4.30e-35
ENV1	0.27cm	327	GMY	entropy	0.7	3.81e-34
ENV1	1.0cm	207	GMY	n_pixels	0.7	8.85e-35
ENV1	1.0cm	327	GMY	CIVE_stdev	0.7	6.10e-34
ENV1	1.0cm	327	GMY	TGI_stdev	0.7	1.15e-33
ENV1	1.0cm	370	GMY	CIVE_skewness	0.7	2.13e-34
ENV1	1.5cm	327	GMY	TGI_stdev	0.7	1.31e-34
ENV1	0.5cm	327	LDMY	entropy	0.7	6.87e-33
ENV1	1.5cm	207	LDMY	entropy	0.7	2.15e-33
ENV1	1.5cm	207	TDMY	entropy	0.7	8.89e-34
ENV1	1.5cm	305	GMY	n_pixels	0.69	3.03e-33
ENV1	1.5cm	305	GMY	entropy	0.69	4.39e-33
ENV1	0.5cm	327	TDMY	entropy	0.69	3.72e-32
ENV1	0.5cm	327	GMY	CIVE_stdev	0.68	2.28e-31
ENV1	1.0cm	207	GMY	entropy	0.68	6.50e-32
ENV1	1.0cm	370	GMY	VDVI_stdev	0.68	1.21e-31
ENV1	1.0cm	370	LDMY	CIVE_skewness	0.68	1.38e-30
ENV1	1.5cm	305	LDMY	entropy	0.68	2.37e-30
ENV1	1.0cm	370	TDMY	CIVE_skewness	0.68	1.36e-30
ENV1	1.5cm	305	TDMY	entropy	0.68	8.96e-31
ENV1	0.5cm	327	GMY	TGI_stdev	0.67	7.02e-30
ENV1	1.0cm	370	GMY	ExGR_stdev	0.67	4.81e-31
ENV1	0.5cm	207	LDMY	entropy	0.67	4.31e-30
ENV1	1.5cm	305	LDMY	n_pixels	0.67	1.08e-29
ENV1	0.27cm	370	TDMY	CIVE_skewness	0.67	1.18e-29
ENV1	0.5cm	207	TDMY	entropy	0.67	3.01e-30
ENV1	0.5cm	370	TDMY	CIVE_skewness	0.67	1.47e-29
ENV1	1.0cm	438	TDMY	entropy	0.67	3.85e-31
ENV1	1.5cm	305	TDMY	n_pixels	0.67	6.62e-30
ENV1	0.27cm	207	GMY	n_pixels	0.66	1.86e-29
ENV1	1.0cm	370	GMY	TGI_mean	0.66	1.54e-29
ENV1	1.0cm	438	GMY	entropy	0.66	6.88e-30
ENV1	1.5cm	207	GMY	TGI_mean	0.66	1.21e-29
ENV1	1.5cm	327	GMY	VARI_mean	0.66	7.03e-29
ENV1	0.27cm	327	LDMY	entropy	0.66	5.70e-29
ENV1	0.27cm	370	LDMY	CIVE_skewness	0.66	3.07e-28
ENV1	0.27cm	327	TDMY	entropy	0.66	3.97e-29
ENV1	0.5cm	370	LDMY	CIVE_skewness	0.65	4.48e-28
ENV1	1.0cm	438	LDMY	entropy	0.65	1.56e-28
ENV1	0.27cm	305	TDMY	entropy	0.65	4.51e-27
ENV1	0.27cm	370	GMY	TGI_mean	0.64	1.20e-27
ENV1	0.5cm	207	GMY	VARI_q25	0.64	2.44e-27
ENV1	0.5cm	207	GMY	GRVI_q25	0.64	4.58e-27
ENV1	0.5cm	207	GMY	NGRDI_q25	0.64	4.58e-27
ENV1	0.5cm	327	GMY	VDVI_skewness	0.64	1.20e-26
ENV1	0.5cm	327	GMY	ExGR_skewness	0.64	1.52e-26
ENV1	0.5cm	370	GMY	TGI_mean	0.64	3.14e-27
ENV1	1.0cm	327	GMY	ExGR_skewness	0.64	1.02e-26
ENV1	1.0cm	327	GMY	VARI_mean	0.64	1.71e-26
ENV1	1.0cm	377	GMY	entropy	0.64	2.94e-27
ENV1	1.5cm	327	GMY	GRVI_mean	0.64	3.83e-27
ENV1	1.5cm	327	GMY	NGRDI_mean	0.64	3.83e-27
ENV1	0.27cm	305	LDMY	entropy	0.64	6.06e-27
ENV1	1.0cm	370	TDMY	ExGR_stdev	0.64	1.44e-26
ENV1	1.0cm	327	GMY	VDVI_skewness	0.63	2.17e-26
ENV1	1.0cm	377	GMY	n_pixels	0.63	1.07e-25
ENV1	1.5cm	327	GMY	VARI_q25	0.63	1.55e-25
ENV1	0.27cm	207	LDMY	entropy	0.63	2.21e-25
ENV1	1.0cm	370	LDMY	ExGR_stdev	0.63	9.20e-26
ENV1	1.0cm	370	LDMY	TGI_mean	0.63	2.65e-25
ENV1	0.27cm	207	TDMY	entropy	0.63	2.64e-25
ENV1	1.0cm	370	TDMY	TGI_mean	0.63	4.95e-25
ENV1	1.0cm	377	TDMY	entropy	0.63	2.57e-26
ENV1	1.0cm	305	GMY	TGI_mean	0.62	1.05e-24
ENV1	1.0cm	327	GMY	GRVI_mean	0.62	2.77e-25
ENV1	1.0cm	327	GMY	NGRDI_mean	0.62	2.77e-25
ENV1	1.5cm	207	GMY	CIVE_stdev	0.62	9.21e-25
ENV1	1.5cm	327	GMY	VDVI_skewness	0.62	4.78e-25
ENV1	1.5cm	327	GMY	GRVI_q25	0.62	7.42e-25
ENV1	1.5cm	327	GMY	NGRDI_q25	0.62	7.42e-25
ENV1	1.5cm	327	GMY	ExGR_skewness	0.62	9.45e-25
ENV1	1.0cm	370	TDMY	VDVI_stdev	0.62	3.06e-24
ENV1	1.0cm	377	TDMY	n_pixels	0.62	6.00e-25
ENV1	1.0cm	438	TDMY	n_pixels	0.62	1.54e-25
ENV1	0.5cm	207	GMY	TGI_mean	0.61	1.50e-24
ENV1	0.5cm	207	GMY	VARI_mean	0.61	1.64e-24
ENV1	0.5cm	207	GMY	CIVE_stdev	0.61	3.46e-24
ENV1	0.5cm	207	GMY	GRVI_mean	0.61	4.86e-24
ENV1	0.5cm	207	GMY	NGRDI_mean	0.61	4.86e-24
ENV1	0.5cm	305	GMY	TGI_mean	0.61	2.83e-24
ENV1	0.5cm	377	GMY	entropy	0.61	1.65e-24
ENV1	1.0cm	327	GMY	VDVI_stdev	0.61	4.94e-24
ENV1	1.0cm	438	GMY	n_pixels	0.61	1.89e-24
ENV1	1.5cm	327	GMY	ExGR_stdev	0.61	4.82e-24
ENV1	1.0cm	370	LDMY	VDVI_stdev	0.61	3.44e-23
ENV1	1.0cm	377	LDMY	entropy	0.61	6.11e-24
ENV1	0.27cm	370	TDMY	TGI_mean	0.61	1.59e-23
ENV1	0.5cm	370	TDMY	TGI_mean	0.61	2.82e-23
ENV1	0.5cm	377	TDMY	entropy	0.61	3.16e-24
ENV1	0.5cm	438	TDMY	n_pixels	0.61	4.62e-24
ENV1	0.27cm	377	GMY	n_pixels	0.6	1.08e-23
ENV1	0.5cm	207	GMY	n_pixels	0.6	1.64e-23
ENV1	0.5cm	438	GMY	n_pixels	0.6	2.33e-23
ENV1	1.0cm	327	GMY	VARI_q25	0.6	2.52e-23
ENV1	1.5cm	207	GMY	TGI_stdev	0.6	2.80e-23
ENV1	1.5cm	305	GMY	TGI_stdev	0.6	9.02e-23
ENV1	0.27cm	370	LDMY	TGI_mean	0.6	2.37e-22
ENV1	0.5cm	207	LDMY	TGI_mean	0.6	1.99e-22
ENV1	0.5cm	207	LDMY	CIVE_skewness	0.6	2.71e-22
ENV1	0.5cm	377	LDMY	entropy	0.6	2.38e-23
ENV1	1.0cm	438	LDMY	n_pixels	0.6	6.35e-23
ENV1	1.0cm	305	CH	GCC_stdev	0.6	4.83e-23
ENV1	1.5cm	305	CH	TGI_stdev	0.6	2.16e-23
ENV1	0.27cm	305	GMY	TGI_mean	0.59	1.93e-22
ENV1	0.27cm	327	GMY	ExGR_skewness	0.59	2.96e-22
ENV1	1.0cm	327	GMY	GRVI_q25	0.59	2.74e-22
ENV1	1.0cm	327	GMY	NGRDI_q25	0.59	2.74e-22
ENV1	1.0cm	327	GMY	GCC_stdev	0.59	6.25e-22
ENV1	1.5cm	327	GMY	VDVI_stdev	0.59	6.33e-22
ENV1	0.5cm	370	LDMY	TGI_mean	0.59	4.82e-22
ENV1	1.0cm	438	LDMY	VARI_q25	0.59	2.82e-22
ENV1	0.27cm	377	TDMY	n_pixels	0.59	3.12e-22
ENV1	0.5cm	207	TDMY	CIVE_skewness	0.59	4.79e-22
ENV1	0.5cm	207	TDMY	TGI_mean	0.59	1.02e-21
ENV1	0.5cm	377	TDMY	n_pixels	0.59	2.56e-22
ENV1	1.5cm	305	CH	GCC_stdev	0.59	2.06e-22
ENV1	0.5cm	207	GMY	TGI_stdev	0.58	1.26e-21
ENV1	0.5cm	207	GMY	CIVE_skewness	0.58	3.40e-21
ENV1	0.5cm	305	GMY	ExGR_skewness	0.58	3.04e-21
ENV1	0.5cm	377	GMY	n_pixels	0.58	9.47e-22
ENV1	1.0cm	207	GMY	VARI_q25	0.58	2.53e-21
ENV1	1.0cm	305	GMY	TGI_stdev	0.58	2.16e-21
ENV1	1.0cm	327	GMY	GLI_stdev	0.58	3.63e-21
ENV1	1.0cm	327	GMY	ExGR_stdev	0.58	3.64e-21
ENV1	1.0cm	370	GMY	ExGR_skewness	0.58	2.49e-21
ENV1	1.5cm	207	GMY	VARI_q25	0.58	1.55e-21
ENV1	1.5cm	305	GMY	TGI_mean	0.58	4.88e-21
ENV1	0.5cm	438	LDMY	n_pixels	0.58	6.25e-22
ENV1	1.0cm	377	LDMY	n_pixels	0.58	5.84e-22
ENV1	1.0cm	438	LDMY	GRVI_kurtosis	0.58	1.06e-21
ENV1	1.0cm	438	LDMY	NGRDI_kurtosis	0.58	1.06e-21
ENV1	1.0cm	305	CH	TGI_stdev	0.58	1.21e-21
ENV1	1.0cm	305	CH	VARI_stdev	0.58	1.67e-21
ENV1	1.0cm	305	CH	GLI_stdev	0.58	2.98e-21
ENV1	1.5cm	305	CH	GLI_stdev	0.58	3.46e-21
ENV1	0.5cm	305	GMY	CIVE_stdev	0.57	2.04e-20
ENV1	0.5cm	305	GMY	VDVI_skewness	0.57	2.25e-20
ENV1	1.0cm	207	GMY	CIVE_stdev	0.57	4.34e-21
ENV1	1.0cm	207	GMY	GRVI_q25	0.57	6.61e-21
ENV1	1.0cm	207	GMY	NGRDI_q25	0.57	6.61e-21
ENV1	1.0cm	305	GMY	ExGR_skewness	0.57	1.64e-20
ENV1	1.0cm	327	GMY	GCC_mean	0.57	3.97e-20
ENV1	1.0cm	370	GMY	VDVI_skewness	0.57	9.98e-21
ENV1	1.0cm	438	GMY	CIVE_skewness	0.57	1.07e-20
ENV1	1.5cm	207	GMY	GRVI_q25	0.57	6.54e-21
ENV1	1.5cm	207	GMY	NGRDI_q25	0.57	6.54e-21
ENV1	1.5cm	207	GMY	VARI_mean	0.57	1.86e-20
ENV1	1.5cm	305	GMY	VARI_mean	0.57	3.24e-20
ENV1	1.5cm	327	GMY	GCC_mean	0.57	2.88e-20
ENV1	1.5cm	327	GMY	GLI_mean	0.57	3.52e-20
ENV1	0.27cm	377	LDMY	n_pixels	0.57	8.76e-21
ENV1	0.5cm	377	LDMY	n_pixels	0.57	1.82e-20
ENV1	1.0cm	438	LDMY	GRVI_q25	0.57	1.07e-20
ENV1	1.0cm	438	LDMY	NGRDI_q25	0.57	1.07e-20
ENV1	1.0cm	438	TDMY	GRVI_kurtosis	0.57	4.16e-21
ENV1	1.0cm	438	TDMY	NGRDI_kurtosis	0.57	4.16e-21
ENV1	1.0cm	438	TDMY	CIVE_skewness	0.57	1.50e-20
ENV1	0.27cm	305	GMY	ExGR_skewness	0.56	1.34e-19
ENV1	0.27cm	305	GMY	CIVE_stdev	0.56	2.34e-19
ENV1	0.27cm	327	GMY	VDVI_skewness	0.56	2.09e-19
ENV1	0.27cm	370	GMY	ExGR_skewness	0.56	3.44e-20
ENV1	0.5cm	305	GMY	TGI_stdev	0.56	2.46e-19
ENV1	0.5cm	370	GMY	ExGR_skewness	0.56	5.40e-20
ENV1	1.0cm	207	GMY	VARI_mean	0.56	2.97e-20
ENV1	1.0cm	207	GMY	GRVI_mean	0.56	7.97e-20
ENV1	1.0cm	207	GMY	NGRDI_mean	0.56	7.97e-20
ENV1	1.0cm	207	GMY	TGI_mean	0.56	1.13e-19
ENV1	1.0cm	327	GMY	GLI_mean	0.56	4.81e-20
ENV1	1.5cm	207	GMY	CIVE_skewness	0.56	4.73e-20
ENV1	0.5cm	438	LDMY	VARI_q25	0.56	5.51e-20
ENV1	1.5cm	207	LDMY	TGI_mean	0.56	9.45e-20
ENV1	0.5cm	438	TDMY	entropy	0.56	3.82e-20
ENV1	1.0cm	438	TDMY	VARI_kurtosis	0.56	1.18e-19
ENV1	1.5cm	207	TDMY	TGI_mean	0.56	2.01e-19
ENV1	1.0cm	305	CH	CIVE_stdev	0.56	1.03e-19
ENV1	0.27cm	305	GMY	TGI_stdev	0.55	4.02e-19
ENV1	0.5cm	438	GMY	entropy	0.55	3.81e-19
ENV1	1.0cm	305	GMY	CIVE_stdev	0.55	2.56e-19
ENV1	1.0cm	370	GMY	VDVI_mean	0.55	6.59e-19
ENV1	1.0cm	438	GMY	VARI_q25	0.55	9.47e-19
ENV1	1.5cm	207	GMY	GRVI_mean	0.55	2.15e-19
ENV1	1.5cm	207	GMY	NGRDI_mean	0.55	2.15e-19
ENV1	1.5cm	207	GMY	VDVI_skewness	0.55	9.06e-19
ENV1	1.5cm	305	GMY	GRVI_mean	0.55	1.15e-18
ENV1	1.5cm	305	GMY	NGRDI_mean	0.55	1.15e-18
ENV1	0.5cm	438	LDMY	GRVI_q25	0.55	5.26e-19
ENV1	0.5cm	438	LDMY	NGRDI_q25	0.55	5.26e-19
ENV1	0.5cm	438	LDMY	entropy	0.55	5.92e-19
ENV1	1.0cm	438	LDMY	VARI_kurtosis	0.55	4.03e-19
ENV1	1.0cm	438	LDMY	CIVE_skewness	0.55	4.32e-19
ENV1	1.0cm	438	TDMY	VARI_q25	0.55	1.85e-19
ENV1	0.5cm	305	CH	CIVE_stdev	0.55	1.87e-19
ENV1	0.5cm	305	CH	TGI_stdev	0.55	9.29e-19
ENV1	1.0cm	305	CH	GRVI_stdev	0.55	3.21e-19
ENV1	1.0cm	305	CH	NGRDI_stdev	0.55	3.21e-19
ENV1	1.0cm	438	CH	GLI_skewness	0.55	3.64e-19
ENV1	1.0cm	438	CH	GCC_skewness	0.55	8.01e-19
ENV1	1.5cm	211	CH	GBVI_stdev	0.55	3.19e-19
ENV1	1.5cm	305	CH	GRVI_stdev	0.55	5.88e-19
ENV1	1.5cm	305	CH	NGRDI_stdev	0.55	5.88e-19
ENV1	0.27cm	207	GMY	entropy	0.54	1.65e-18
ENV1	0.27cm	327	GMY	GCC_mean	0.54	2.37e-18
ENV1	0.27cm	327	GMY	VDVI_stdev	0.54	4.71e-18
ENV1	0.27cm	370	GMY	VDVI_mean	0.54	1.12e-18
ENV1	0.5cm	327	GMY	VARI_mean	0.54	6.61e-18
ENV1	0.5cm	370	GMY	VDVI_mean	0.54	1.66e-18
ENV1	1.0cm	207	GMY	TGI_stdev	0.54	2.18e-18
ENV1	1.0cm	305	GMY	VDVI_skewness	0.54	4.39e-18
ENV1	1.0cm	438	GMY	TGI_q25	0.54	2.46e-18
ENV1	1.5cm	327	GMY	GCC_stdev	0.54	6.85e-18
ENV1	0.27cm	377	LDMY	entropy	0.54	1.19e-18
ENV1	1.0cm	438	LDMY	VDVI_mean	0.54	3.21e-18
ENV1	1.0cm	438	LDMY	BRVI_kurtosis	0.54	3.84e-18
ENV1	1.0cm	438	LDMY	BRVI_q25	0.54	4.06e-18
ENV1	0.27cm	377	TDMY	entropy	0.54	3.84e-18
ENV1	1.0cm	438	TDMY	GRVI_q25	0.54	5.25e-18
ENV1	1.0cm	438	TDMY	NGRDI_q25	0.54	5.25e-18
ENV1	1.5cm	327	TDMY	GRVI_mean	0.54	1.39e-17
ENV1	1.5cm	327	TDMY	NGRDI_mean	0.54	1.39e-17
ENV1	0.5cm	211	CH	GBVI_stdev	0.54	3.09e-18
ENV1	1.5cm	211	CH	WI_stdev	0.54	1.22e-18
ENV1	0.27cm	207	GMY	TGI_mean	0.53	6.00e-18
ENV1	0.27cm	207	GMY	CIVE_skewness	0.53	7.55e-18
ENV1	0.27cm	207	GMY	VARI_q25	0.53	9.79e-18
ENV1	0.27cm	207	GMY	GRVI_q25	0.53	1.90e-17
ENV1	0.27cm	207	GMY	NGRDI_q25	0.53	1.90e-17
ENV1	0.27cm	305	GMY	VDVI_skewness	0.53	1.54e-17
ENV1	0.27cm	327	GMY	GLI_mean	0.53	3.91e-17
ENV1	0.5cm	327	GMY	GCC_mean	0.53	1.22e-17
ENV1	0.5cm	327	GMY	GLI_mean	0.53	1.89e-17
ENV1	0.5cm	438	GMY	CIVE_skewness	0.53	7.35e-18
ENV1	0.5cm	438	GMY	VARI_q25	0.53	2.64e-17
ENV1	1.0cm	211	GMY	n_pixels	0.53	1.97e-17
ENV1	1.0cm	438	GMY	GRVI_q25	0.53	2.14e-17
ENV1	1.0cm	438	GMY	NGRDI_q25	0.53	2.14e-17
ENV1	1.5cm	207	GMY	ExGR_skewness	0.53	2.46e-17
ENV1	0.5cm	438	LDMY	CIVE_skewness	0.53	1.11e-17
ENV1	1.0cm	207	LDMY	TGI_mean	0.53	4.30e-17
ENV1	1.0cm	438	LDMY	GCC_skewness	0.53	6.56e-18
ENV1	1.5cm	327	LDMY	GRVI_mean	0.53	3.44e-17
ENV1	1.5cm	327	LDMY	NGRDI_mean	0.53	3.44e-17
ENV1	1.0cm	207	TDMY	TGI_mean	0.53	3.46e-17
ENV1	1.0cm	438	TDMY	BRVI_kurtosis	0.53	6.48e-18
ENV1	1.0cm	438	TDMY	TGI_q25	0.53	1.68e-17
ENV1	1.5cm	327	TDMY	VARI_mean	0.53	4.47e-17
ENV1	1.5cm	327	TDMY	VDVI_skewness	0.53	5.69e-17
ENV1	1.5cm	327	TDMY	ExGR_skewness	0.53	7.31e-17
ENV1	1.0cm	211	CH	GBVI_stdev	0.53	1.87e-17
ENV1	0.27cm	327	GMY	GCC_q25	0.52	4.23e-17
ENV1	0.27cm	327	GMY	GLI_q25	0.52	4.43e-17
ENV1	0.27cm	377	GMY	entropy	0.52	3.36e-17
ENV1	0.5cm	207	GMY	GCC_q25	0.52	5.09e-17
ENV1	0.5cm	207	GMY	GLI_q25	0.52	5.37e-17
ENV1	0.5cm	207	GMY	entropy	0.52	1.31e-16
ENV1	0.5cm	305	GMY	VARI_mean	0.52	1.48e-16
ENV1	0.5cm	327	GMY	VARI_q25	0.52	5.51e-17
ENV1	0.5cm	327	GMY	CIVE_skewness	0.52	1.43e-16
ENV1	0.5cm	438	GMY	TGI_q25	0.52	3.30e-17
ENV1	0.5cm	438	GMY	GRVI_q25	0.52	1.15e-16
ENV1	0.5cm	438	GMY	NGRDI_q25	0.52	1.15e-16
ENV1	1.0cm	211	GMY	entropy	0.52	6.77e-17
ENV1	1.0cm	305	GMY	VARI_mean	0.52	1.03e-16
ENV1	1.0cm	327	GMY	GLI_q25	0.52	5.41e-17
ENV1	1.0cm	327	GMY	GCC_q25	0.52	5.43e-17
ENV1	1.0cm	438	GMY	GRVI_kurtosis	0.52	3.11e-17
ENV1	1.0cm	438	GMY	NGRDI_kurtosis	0.52	3.11e-17
ENV1	1.5cm	327	GMY	GLI_stdev	0.52	4.51e-17
ENV1	1.0cm	207	LDMY	CIVE_skewness	0.52	1.20e-16
ENV1	1.0cm	438	LDMY	GLI_skewness	0.52	3.36e-17
ENV1	1.0cm	438	LDMY	VDVI_q25	0.52	1.18e-16
ENV1	1.5cm	207	LDMY	CIVE_skewness	0.52	3.18e-16
ENV1	1.5cm	207	LDMY	VDVI_skewness	0.52	3.19e-16
ENV1	1.5cm	211	LDMY	entropy	0.52	1.86e-16
ENV1	1.5cm	327	LDMY	VARI_mean	0.52	1.20e-16
ENV1	1.5cm	327	LDMY	VDVI_skewness	0.52	1.31e-16
ENV1	1.5cm	327	LDMY	ExGR_skewness	0.52	1.46e-16
ENV1	0.5cm	438	TDMY	CIVE_skewness	0.52	5.63e-17
ENV1	1.0cm	207	TDMY	CIVE_skewness	0.52	1.22e-16
ENV1	1.0cm	327	TDMY	VDVI_stdev	0.52	2.04e-16
ENV1	1.0cm	327	TDMY	ExGR_stdev	0.52	3.13e-16
ENV1	1.0cm	438	TDMY	GLI_skewness	0.52	1.06e-16
ENV1	1.5cm	207	TDMY	VDVI_skewness	0.52	2.33e-16
ENV1	1.5cm	327	TDMY	ExGR_stdev	0.52	3.34e-16
ENV1	0.27cm	305	CH	CIVE_stdev	0.52	1.26e-16
ENV1	0.5cm	211	CH	WI_stdev	0.52	1.25e-16
ENV1	0.5cm	305	CH	GCC_stdev	0.52	6.68e-17
ENV1	1.5cm	305	CH	WI_stdev	0.52	1.14e-16
ENV1	0.27cm	207	GMY	VARI_mean	0.51	1.61e-16
ENV1	0.5cm	211	GMY	n_pixels	0.51	5.82e-16
ENV1	1.0cm	207	GMY	CIVE_skewness	0.51	1.71e-16
ENV1	1.0cm	438	GMY	VARI_kurtosis	0.51	1.53e-16
ENV1	1.5cm	211	GMY	entropy	0.51	3.10e-16
ENV1	1.5cm	211	GMY	n_pixels	0.51	3.99e-16
ENV1	1.5cm	305	GMY	CIVE_stdev	0.51	4.69e-16
ENV1	1.5cm	327	GMY	GCC_q25	0.51	6.68e-16
ENV1	1.5cm	327	GMY	GLI_q25	0.51	7.12e-16
ENV1	0.5cm	207	LDMY	ExGR_skewness	0.51	1.31e-15
ENV1	1.0cm	327	LDMY	VDVI_stdev	0.51	8.22e-16
ENV1	1.0cm	327	LDMY	ExGR_skewness	0.51	1.22e-15
ENV1	1.0cm	327	LDMY	ExGR_stdev	0.51	1.38e-15
ENV1	1.0cm	327	LDMY	TGI_mean	0.51	1.63e-15
ENV1	1.0cm	438	LDMY	TGI_q25	0.51	1.72e-16
ENV1	1.0cm	438	LDMY	ExGR_kurtosis	0.51	4.16e-16
ENV1	1.5cm	207	LDMY	ExGR_skewness	0.51	5.95e-16
ENV1	1.5cm	211	LDMY	n_pixels	0.51	1.59e-15
ENV1	0.5cm	438	TDMY	VARI_q25	0.51	3.50e-16
ENV1	1.0cm	327	TDMY	ExGR_skewness	0.51	4.12e-16
ENV1	1.0cm	327	TDMY	VDVI_skewness	0.51	9.36e-16
ENV1	1.0cm	327	TDMY	TGI_mean	0.51	1.04e-15
ENV1	1.0cm	438	TDMY	GCC_skewness	0.51	1.97e-16
ENV1	1.5cm	207	TDMY	CIVE_skewness	0.51	6.45e-16
ENV1	1.5cm	207	TDMY	ExGR_skewness	0.51	1.46e-15
ENV1	1.5cm	211	TDMY	entropy	0.51	7.27e-16
ENV1	1.5cm	327	TDMY	GRVI_q25	0.51	5.35e-16
ENV1	1.5cm	327	TDMY	NGRDI_q25	0.51	5.35e-16
ENV1	0.27cm	305	CH	WI_stdev	0.51	1.59e-16
ENV1	0.27cm	305	CH	TGI_stdev	0.51	2.95e-16
ENV1	0.5cm	305	CH	VARI_stdev	0.51	1.85e-16
ENV1	0.5cm	305	CH	TGI_mean	0.51	4.11e-16
ENV1	1.0cm	438	CH	entropy	0.51	2.28e-16
ENV1	1.5cm	305	CH	TGI_mean	0.51	2.53e-16
ENV1	1.5cm	305	CH	VARI_stdev	0.51	5.42e-16
ENV1	0.27cm	207	GMY	GRVI_mean	0.5	1.04e-15
ENV1	0.27cm	207	GMY	NGRDI_mean	0.5	1.04e-15
ENV1	0.5cm	305	GMY	GRVI_mean	0.5	1.61e-15
ENV1	0.5cm	305	GMY	NGRDI_mean	0.5	1.61e-15
ENV1	0.5cm	327	GMY	GRVI_q25	0.5	1.16e-15
ENV1	0.5cm	327	GMY	NGRDI_q25	0.5	1.16e-15
ENV1	0.5cm	327	GMY	GLI_q25	0.5	1.18e-15
ENV1	0.5cm	327	GMY	GCC_q25	0.5	1.19e-15
ENV1	0.5cm	327	GMY	GRVI_mean	0.5	1.31e-15
ENV1	0.5cm	327	GMY	NGRDI_mean	0.5	1.31e-15
ENV1	1.0cm	305	GMY	GRVI_mean	0.5	2.73e-15
ENV1	1.0cm	305	GMY	NGRDI_mean	0.5	2.73e-15
ENV1	1.0cm	370	GMY	BRVI_q25	0.5	9.86e-16
ENV1	1.0cm	438	GMY	BRVI_kurtosis	0.5	1.10e-15
ENV1	1.5cm	305	GMY	ExGR_skewness	0.5	9.95e-16
ENV1	1.5cm	305	GMY	VDVI_skewness	0.5	2.03e-15
ENV1	0.5cm	438	LDMY	VDVI_mean	0.5	9.54e-16
ENV1	0.5cm	438	LDMY	ExGR_mean	0.5	2.85e-15
ENV1	1.0cm	327	LDMY	VDVI_skewness	0.5	3.02e-15
ENV1	1.0cm	327	LDMY	TGI_stdev	0.5	6.13e-15
ENV1	1.0cm	370	LDMY	ExGR_skewness	0.5	4.40e-15
ENV1	1.0cm	438	LDMY	ExGR_mean	0.5	7.40e-16
ENV1	1.0cm	438	LDMY	ExGR_q25	0.5	7.60e-16
ENV1	1.0cm	438	LDMY	GLI_kurtosis	0.5	2.73e-15
ENV1	1.0cm	438	LDMY	GCC_kurtosis	0.5	2.99e-15
ENV1	1.5cm	327	LDMY	ExGR_stdev	0.5	1.66e-15
ENV1	1.5cm	327	LDMY	GRVI_q25	0.5	2.23e-15
ENV1	1.5cm	327	LDMY	NGRDI_q25	0.5	2.23e-15
ENV1	1.5cm	327	LDMY	TGI_mean	0.5	2.67e-15
ENV1	0.5cm	207	TDMY	ExGR_skewness	0.5	3.94e-15
ENV1	0.5cm	207	TDMY	VDVI_skewness	0.5	5.53e-15
ENV1	0.5cm	327	TDMY	VDVI_skewness	0.5	2.36e-15
ENV1	0.5cm	327	TDMY	ExGR_skewness	0.5	3.32e-15
ENV1	0.5cm	438	TDMY	GRVI_q25	0.5	1.87e-15
ENV1	0.5cm	438	TDMY	NGRDI_q25	0.5	1.87e-15
ENV1	1.0cm	207	TDMY	ExGR_skewness	0.5	6.28e-15
ENV1	1.0cm	327	TDMY	TGI_stdev	0.5	2.68e-15
ENV1	1.0cm	370	TDMY	ExGR_skewness	0.5	2.28e-15
ENV1	1.0cm	438	TDMY	ExGR_kurtosis	0.5	1.05e-15
ENV1	1.0cm	438	TDMY	BRVI_q25	0.5	1.61e-15
ENV1	1.5cm	211	TDMY	n_pixels	0.5	5.83e-15
ENV1	1.5cm	305	TDMY	VARI_mean	0.5	4.48e-15
ENV1	1.5cm	327	TDMY	TGI_mean	0.5	1.77e-15
ENV1	0.5cm	211	CH	GLI_stdev	0.5	1.28e-15
ENV1	0.5cm	211	CH	GCC_stdev	0.5	1.74e-15
ENV1	1.0cm	211	CH	WI_stdev	0.5	2.09e-15
ENV1	1.0cm	305	CH	TGI_mean	0.5	1.22e-15
ENV1	1.5cm	305	CH	BRVI_stdev	0.5	2.35e-15
ENV1	0.27cm	370	GMY	BRVI_q25	0.49	8.72e-15
ENV1	0.5cm	211	GMY	entropy	0.49	4.37e-15
ENV1	0.5cm	327	GMY	ExGR_stdev	0.49	7.44e-15
ENV1	0.5cm	370	GMY	BRVI_q25	0.49	1.09e-14
ENV1	1.0cm	305	GMY	GCC_mean	0.49	1.09e-14
ENV1	1.0cm	305	GMY	GLI_mean	0.49	1.65e-14
ENV1	1.0cm	327	GMY	VARI_stdev	0.49	5.53e-15
ENV1	1.0cm	327	GMY	WI_stdev	0.49	1.62e-14
ENV1	1.0cm	370	GMY	RGBVI_stdev	0.49	4.53e-15
ENV1	1.0cm	438	GMY	GLI_skewness	0.49	3.92e-15
ENV1	1.0cm	438	GMY	CIVE_kurtosis	0.49	4.13e-15
ENV1	1.0cm	438	GMY	TGI_kurtosis	0.49	5.35e-15
ENV1	0.5cm	207	LDMY	VDVI_skewness	0.49	1.73e-14
ENV1	0.5cm	211	LDMY	n_pixels	0.49	1.36e-14
ENV1	0.5cm	327	LDMY	ExGR_skewness	0.49	1.35e-14
ENV1	0.5cm	327	LDMY	VDVI_skewness	0.49	1.61e-14
ENV1	0.5cm	438	LDMY	ExGR_q25	0.49	4.80e-15
ENV1	0.5cm	438	LDMY	VARI_mean	0.49	9.56e-15
ENV1	0.5cm	438	LDMY	TGI_q25	0.49	1.00e-14
ENV1	0.5cm	438	LDMY	BRVI_q25	0.49	1.00e-14
ENV1	1.0cm	207	LDMY	ExGR_skewness	0.49	7.10e-15
ENV1	1.0cm	211	LDMY	entropy	0.49	8.08e-15
ENV1	1.0cm	211	LDMY	n_pixels	0.49	2.58e-14
ENV1	1.5cm	305	LDMY	VARI_mean	0.49	1.37e-14
ENV1	1.5cm	327	LDMY	CIVE_stdev	0.49	1.38e-14
ENV1	1.5cm	327	LDMY	TGI_stdev	0.49	2.19e-14
ENV1	0.27cm	327	TDMY	TGI_stdev	0.49	2.14e-14
ENV1	0.27cm	370	TDMY	ExGR_skewness	0.49	1.18e-14
ENV1	0.5cm	370	TDMY	ExGR_skewness	0.49	1.65e-14
ENV1	0.5cm	438	TDMY	TGI_q25	0.49	3.02e-15
ENV1	1.0cm	211	TDMY	entropy	0.49	2.66e-14
ENV1	1.0cm	327	TDMY	CIVE_stdev	0.49	2.05e-14
ENV1	1.0cm	370	TDMY	VDVI_skewness	0.49	1.10e-14
ENV1	1.0cm	438	TDMY	CIVE_kurtosis	0.49	4.99e-15
ENV1	1.0cm	438	TDMY	VDVI_mean	0.49	8.18e-15
ENV1	1.0cm	438	TDMY	TGI_kurtosis	0.49	9.27e-15
ENV1	1.5cm	207	TDMY	BRVI_q25	0.49	2.25e-14
ENV1	1.5cm	305	TDMY	GRVI_mean	0.49	1.51e-14
ENV1	1.5cm	305	TDMY	NGRDI_mean	0.49	1.51e-14
ENV1	1.5cm	327	TDMY	TGI_stdev	0.49	7.71e-15
ENV1	1.5cm	327	TDMY	CIVE_stdev	0.49	8.18e-15
ENV1	1.5cm	327	TDMY	VARI_q25	0.49	1.12e-14
ENV1	0.27cm	305	CH	GBVI_stdev	0.49	1.27e-14
ENV1	0.5cm	207	GMY	GLI_mean	0.48	1.88e-14
ENV1	0.5cm	207	GMY	GCC_mean	0.48	1.99e-14
ENV1	0.5cm	305	GMY	VARI_q25	0.48	6.15e-14
ENV1	0.5cm	305	GMY	GRVI_q25	0.48	6.35e-14
ENV1	0.5cm	305	GMY	NGRDI_q25	0.48	6.35e-14
ENV1	1.0cm	438	GMY	BRVI_q25	0.48	1.73e-14
ENV1	1.0cm	438	GMY	ExGR_kurtosis	0.48	2.40e-14
ENV1	1.0cm	438	GMY	VDVI_mean	0.48	4.01e-14
ENV1	0.27cm	207	LDMY	CIVE_skewness	0.48	4.63e-14
ENV1	0.27cm	327	LDMY	TGI_stdev	0.48	6.58e-14
ENV1	0.27cm	327	LDMY	CIVE_stdev	0.48	7.70e-14
ENV1	0.27cm	370	LDMY	ExGR_skewness	0.48	6.65e-14
ENV1	0.5cm	207	LDMY	CIVE_stdev	0.48	1.09e-13
ENV1	0.5cm	211	LDMY	entropy	0.48	5.27e-14
ENV1	0.5cm	370	LDMY	ExGR_skewness	0.48	8.94e-14
ENV1	0.5cm	438	LDMY	ExGR_kurtosis	0.48	4.13e-14
ENV1	0.5cm	438	LDMY	GRVI_mean	0.48	5.08e-14
ENV1	0.5cm	438	LDMY	NGRDI_mean	0.48	5.08e-14
ENV1	1.0cm	327	LDMY	CIVE_stdev	0.48	3.93e-14
ENV1	1.0cm	370	LDMY	VDVI_skewness	0.48	4.92e-14
ENV1	1.5cm	305	LDMY	GRVI_mean	0.48	3.79e-14
ENV1	1.5cm	305	LDMY	NGRDI_mean	0.48	3.79e-14
ENV1	1.5cm	327	LDMY	VARI_q25	0.48	4.79e-14
ENV1	0.27cm	207	TDMY	CIVE_skewness	0.48	9.19e-14
ENV1	0.27cm	305	TDMY	VDVI_skewness	0.48	1.13e-13
ENV1	0.27cm	327	TDMY	CIVE_stdev	0.48	3.41e-14
ENV1	0.27cm	327	TDMY	TGI_mean	0.48	6.58e-14
ENV1	0.5cm	211	TDMY	n_pixels	0.48	3.38e-14
ENV1	0.5cm	211	TDMY	entropy	0.48	8.60e-14
ENV1	0.5cm	305	TDMY	VDVI_skewness	0.48	9.91e-14
ENV1	1.0cm	211	TDMY	n_pixels	0.48	7.87e-14
ENV1	1.0cm	438	TDMY	GCC_kurtosis	0.48	2.73e-14
ENV1	1.5cm	207	TDMY	BRVI_mean	0.48	6.56e-14
ENV1	0.27cm	305	CH	GCC_stdev	0.48	4.08e-14
ENV1	0.5cm	305	CH	GLI_stdev	0.48	1.65e-14
ENV1	1.0cm	305	CH	WI_stdev	0.48	2.88e-14
ENV1	1.5cm	211	CH	GLI_stdev	0.48	2.80e-14
ENV1	1.5cm	211	CH	GCC_stdev	0.48	4.14e-14
ENV1	1.5cm	305	CH	GBVI_stdev	0.48	5.04e-14
ENV1	0.27cm	327	GMY	VARI_q25	0.47	2.44e-13
ENV1	0.5cm	327	GMY	VDVI_stdev	0.47	1.73e-13
ENV1	0.5cm	438	GMY	VDVI_mean	0.47	1.08e-13
ENV1	0.5cm	438	GMY	CIVE_kurtosis	0.47	1.29e-13
ENV1	0.5cm	438	GMY	TGI_kurtosis	0.47	1.65e-13
ENV1	0.5cm	438	GMY	VARI_mean	0.47	1.84e-13
ENV1	1.0cm	207	GMY	GLI_stdev	0.47	7.78e-14
ENV1	1.0cm	207	GMY	GCC_stdev	0.47	1.39e-13
ENV1	1.0cm	207	GMY	GRVI_stdev	0.47	1.74e-13
ENV1	1.0cm	207	GMY	NGRDI_stdev	0.47	1.74e-13
ENV1	1.0cm	370	GMY	BRVI_mean	0.47	9.35e-14
ENV1	1.0cm	370	GMY	MGRVI_stdev	0.47	1.20e-13
ENV1	1.0cm	438	GMY	GCC_skewness	0.47	6.94e-14
ENV1	1.5cm	207	GMY	VARI_stdev	0.47	1.19e-13
ENV1	1.5cm	305	GMY	GCC_mean	0.47	2.52e-13
ENV1	0.27cm	327	LDMY	TGI_mean	0.47	1.71e-13
ENV1	0.5cm	438	LDMY	GLI_q25	0.47	7.34e-14
ENV1	0.5cm	438	LDMY	GCC_q25	0.47	8.93e-14
ENV1	1.5cm	207	LDMY	BRVI_q25	0.47	1.24e-13
ENV1	1.5cm	207	LDMY	BRVI_mean	0.47	3.39e-13
ENV1	0.27cm	305	TDMY	ExGR_skewness	0.47	1.49e-13
ENV1	0.27cm	327	TDMY	ExGR_skewness	0.47	2.78e-13
ENV1	0.5cm	207	TDMY	CIVE_stdev	0.47	1.74e-13
ENV1	0.5cm	305	TDMY	ExGR_skewness	0.47	1.92e-13
ENV1	0.5cm	327	TDMY	TGI_mean	0.47	4.08e-13
ENV1	1.0cm	305	TDMY	ExGR_skewness	0.47	1.48e-13
ENV1	1.0cm	438	TDMY	GLI_kurtosis	0.47	5.66e-14
ENV1	1.0cm	438	TDMY	VDVI_q25	0.47	1.49e-13
ENV1	0.27cm	305	CH	TGI_mean	0.47	7.44e-14
ENV1	0.5cm	305	CH	GRVI_stdev	0.47	1.24e-13
ENV1	0.5cm	305	CH	NGRDI_stdev	0.47	1.24e-13
ENV1	1.0cm	211	CH	GLI_stdev	0.47	7.45e-14
ENV1	1.0cm	211	CH	GCC_stdev	0.47	1.29e-13
ENV1	1.0cm	438	CH	GCC_kurtosis	0.47	1.18e-13
ENV1	1.0cm	438	CH	GBVI_stdev	0.47	1.25e-13
ENV1	0.27cm	327	GMY	VARI_mean	0.46	6.20e-13
ENV1	0.27cm	370	GMY	VARI_q25	0.46	3.68e-13
ENV1	0.5cm	305	GMY	GCC_mean	0.46	5.56e-13
ENV1	0.5cm	305	GMY	GLI_mean	0.46	7.28e-13
ENV1	0.5cm	370	GMY	VARI_q25	0.46	5.33e-13
ENV1	0.5cm	438	GMY	ExGR_mean	0.46	2.09e-13
ENV1	0.5cm	438	GMY	GLI_q25	0.46	3.00e-13
ENV1	0.5cm	438	GMY	GCC_q25	0.46	3.49e-13
ENV1	0.5cm	438	GMY	BRVI_q25	0.46	3.94e-13
ENV1	1.0cm	305	GMY	VARI_q25	0.46	6.37e-13
ENV1	1.0cm	327	GMY	GBVI_stdev	0.46	2.64e-13
ENV1	1.0cm	327	GMY	GRVI_stdev	0.46	7.66e-13
ENV1	1.0cm	327	GMY	NGRDI_stdev	0.46	7.66e-13
ENV1	1.0cm	438	GMY	TGI_mean	0.46	6.14e-13
ENV1	1.5cm	207	GMY	GRVI_stdev	0.46	4.06e-13
ENV1	1.5cm	207	GMY	NGRDI_stdev	0.46	4.06e-13
ENV1	1.5cm	305	GMY	GLI_mean	0.46	3.54e-13
ENV1	0.27cm	305	LDMY	ExGR_skewness	0.46	6.94e-13
ENV1	0.27cm	305	LDMY	VDVI_skewness	0.46	7.45e-13
ENV1	0.27cm	327	LDMY	ExGR_skewness	0.46	8.73e-13
ENV1	0.5cm	207	LDMY	TGI_stdev	0.46	5.62e-13
ENV1	0.5cm	305	LDMY	VDVI_skewness	0.46	7.60e-13
ENV1	0.5cm	305	LDMY	ExGR_skewness	0.46	1.08e-12
ENV1	0.5cm	327	LDMY	TGI_mean	0.46	7.41e-13
ENV1	0.5cm	438	LDMY	VDVI_q25	0.46	2.80e-13
ENV1	1.0cm	305	LDMY	ExGR_skewness	0.46	4.73e-13
ENV1	1.0cm	370	LDMY	RGBVI_stdev	0.46	6.64e-13
ENV1	1.0cm	438	LDMY	CIVE_kurtosis	0.46	4.84e-13
ENV1	1.0cm	438	LDMY	VARI_mean	0.46	6.40e-13
ENV1	0.27cm	370	TDMY	VDVI_mean	0.46	8.07e-13
ENV1	0.5cm	207	TDMY	TGI_stdev	0.46	1.05e-12
ENV1	0.5cm	370	TDMY	VDVI_mean	0.46	1.09e-12
ENV1	0.5cm	438	TDMY	CIVE_kurtosis	0.46	4.11e-13
ENV1	1.0cm	327	TDMY	VARI_mean	0.46	7.41e-13
ENV1	1.0cm	327	TDMY	GRVI_mean	0.46	9.81e-13
ENV1	1.0cm	327	TDMY	NGRDI_mean	0.46	9.81e-13
ENV1	1.0cm	370	TDMY	RGBVI_stdev	0.46	8.38e-13
ENV1	0.27cm	211	CH	GBVI_stdev	0.46	3.00e-13
ENV1	1.0cm	305	CH	entropy	0.46	3.52e-13
ENV1	1.0cm	305	CH	BRVI_stdev	0.46	5.30e-13
ENV1	1.5cm	211	CH	BRVI_stdev	0.46	6.76e-13
ENV1	0.27cm	207	GMY	CIVE_stdev	0.45	1.18e-12
ENV1	0.27cm	327	GMY	WI_mean	0.45	2.12e-12
ENV1	0.27cm	370	GMY	BRVI_mean	0.45	1.67e-12
ENV1	0.5cm	370	GMY	BRVI_mean	0.45	1.95e-12
ENV1	0.5cm	438	GMY	TGI_mean	0.45	1.48e-12
ENV1	0.5cm	438	GMY	GRVI_mean	0.45	1.91e-12
ENV1	0.5cm	438	GMY	NGRDI_mean	0.45	1.91e-12
ENV1	0.5cm	438	GMY	VDVI_skewness	0.45	2.28e-12
ENV1	1.0cm	207	GMY	VARI_stdev	0.45	1.94e-12
ENV1	1.0cm	305	GMY	GCC_q25	0.45	1.60e-12
ENV1	1.0cm	305	GMY	GLI_q25	0.45	1.66e-12
ENV1	1.0cm	305	GMY	GRVI_q25	0.45	1.86e-12
ENV1	1.0cm	305	GMY	NGRDI_q25	0.45	1.86e-12
ENV1	1.0cm	327	GMY	WI_mean	0.45	1.15e-12
ENV1	1.0cm	438	GMY	VDVI_q25	0.45	2.20e-12
ENV1	1.0cm	438	GMY	ExGR_q25	0.45	2.63e-12
ENV1	1.5cm	207	GMY	BRVI_mean	0.45	1.03e-12
ENV1	0.5cm	438	LDMY	CIVE_kurtosis	0.45	1.34e-12
ENV1	1.0cm	207	LDMY	TGI_stdev	0.45	2.41e-12
ENV1	1.0cm	207	LDMY	CIVE_stdev	0.45	2.72e-12
ENV1	1.0cm	327	LDMY	VARI_mean	0.45	1.64e-12
ENV1	1.0cm	327	LDMY	GRVI_mean	0.45	2.19e-12
ENV1	1.0cm	327	LDMY	NGRDI_mean	0.45	2.19e-12
ENV1	1.0cm	377	LDMY	BRVI_stdev	0.45	1.74e-12
ENV1	1.0cm	438	LDMY	TGI_kurtosis	0.45	1.73e-12
ENV1	1.0cm	438	LDMY	TGI_mean	0.45	1.89e-12
ENV1	0.27cm	327	TDMY	VDVI_skewness	0.45	2.40e-12
ENV1	0.5cm	207	TDMY	VARI_q25	0.45	5.11e-12
ENV1	0.5cm	438	TDMY	TGI_kurtosis	0.45	1.18e-12
ENV1	0.5cm	438	TDMY	VDVI_mean	0.45	1.44e-12
ENV1	1.0cm	207	TDMY	CIVE_stdev	0.45	1.79e-12
ENV1	1.0cm	207	TDMY	TGI_stdev	0.45	1.79e-12
ENV1	1.0cm	305	TDMY	VDVI_skewness	0.45	2.92e-12
ENV1	1.0cm	327	TDMY	GRVI_q25	0.45	4.43e-12
ENV1	1.0cm	327	TDMY	NGRDI_q25	0.45	4.43e-12
ENV1	1.0cm	370	TDMY	VDVI_mean	0.45	2.21e-12
ENV1	1.0cm	438	TDMY	ExGR_q25	0.45	8.16e-13
ENV1	1.5cm	305	TDMY	TGI_stdev	0.45	5.09e-12
ENV1	1.5cm	327	TDMY	VDVI_stdev	0.45	4.58e-12
ENV1	0.27cm	211	CH	WI_stdev	0.45	9.18e-13
ENV1	0.5cm	211	CH	BRVI_stdev	0.45	2.34e-12
ENV1	0.5cm	305	CH	entropy	0.45	1.35e-12
ENV1	1.0cm	211	CH	BRVI_stdev	0.45	8.92e-13
ENV1	1.0cm	305	CH	GBVI_stdev	0.45	2.59e-12
ENV1	1.0cm	438	CH	n_pixels	0.45	9.58e-13
ENV1	1.0cm	438	CH	GRVI_kurtosis	0.45	1.47e-12
ENV1	1.0cm	438	CH	NGRDI_kurtosis	0.45	1.47e-12
ENV1	1.5cm	305	CH	MGRVI_stdev	0.45	2.39e-12
ENV1	0.27cm	305	GMY	VARI_mean	0.44	3.48e-12
ENV1	0.27cm	305	GMY	VARI_q25	0.44	7.80e-12
ENV1	0.27cm	305	GMY	GCC_mean	0.44	8.79e-12
ENV1	0.27cm	327	GMY	ExGR_stdev	0.44	3.91e-12
ENV1	0.27cm	370	GMY	ExGR_mean	0.44	3.39e-12
ENV1	0.27cm	370	GMY	VDVI_stdev	0.44	5.14e-12
ENV1	0.27cm	370	GMY	GRVI_skewness	0.44	5.51e-12
ENV1	0.27cm	370	GMY	NGRDI_skewness	0.44	5.51e-12
ENV1	0.5cm	207	GMY	GRVI_stdev	0.44	4.09e-12
ENV1	0.5cm	207	GMY	NGRDI_stdev	0.44	4.09e-12
ENV1	0.5cm	370	GMY	ExGR_mean	0.44	5.04e-12
ENV1	0.5cm	370	GMY	GRVI_skewness	0.44	5.89e-12
ENV1	0.5cm	370	GMY	NGRDI_skewness	0.44	5.89e-12
ENV1	0.5cm	370	GMY	VDVI_stdev	0.44	6.31e-12
ENV1	0.5cm	438	GMY	ExGR_q25	0.44	7.41e-12
ENV1	1.0cm	327	GMY	contrast	0.44	3.93e-12
ENV1	1.0cm	438	GMY	ExGR_mean	0.44	5.31e-12
ENV1	0.27cm	327	LDMY	VDVI_skewness	0.44	8.62e-12
ENV1	0.27cm	370	LDMY	VDVI_mean	0.44	6.11e-12
ENV1	0.5cm	207	LDMY	VARI_q25	0.44	9.15e-12
ENV1	0.5cm	207	LDMY	GRVI_q25	0.44	1.23e-11
ENV1	0.5cm	207	LDMY	NGRDI_q25	0.44	1.23e-11
ENV1	0.5cm	370	LDMY	VDVI_mean	0.44	8.57e-12
ENV1	0.5cm	438	LDMY	TGI_kurtosis	0.44	7.49e-12
ENV1	1.0cm	305	LDMY	VDVI_skewness	0.44	6.53e-12
ENV1	1.0cm	327	LDMY	GRVI_q25	0.44	1.23e-11
ENV1	1.0cm	327	LDMY	NGRDI_q25	0.44	1.23e-11
ENV1	1.0cm	327	LDMY	VARI_q25	0.44	1.68e-11
ENV1	1.0cm	370	LDMY	VDVI_mean	0.44	6.06e-12
ENV1	1.0cm	370	LDMY	MGRVI_stdev	0.44	6.50e-12
ENV1	1.0cm	438	LDMY	GLI_q25	0.44	5.76e-12
ENV1	1.0cm	438	LDMY	GCC_q25	0.44	7.21e-12
ENV1	1.0cm	438	LDMY	GRVI_mean	0.44	9.14e-12
ENV1	1.0cm	438	LDMY	NGRDI_mean	0.44	9.14e-12
ENV1	1.5cm	207	LDMY	TGI_stdev	0.44	7.58e-12
ENV1	1.5cm	207	LDMY	CIVE_stdev	0.44	1.34e-11
ENV1	0.27cm	305	TDMY	TGI_mean	0.44	6.03e-12
ENV1	0.5cm	207	TDMY	GRVI_q25	0.44	7.06e-12
ENV1	0.5cm	207	TDMY	NGRDI_q25	0.44	7.06e-12
ENV1	0.5cm	207	TDMY	BRVI_mean	0.44	1.70e-11
ENV1	0.5cm	438	TDMY	BRVI_q25	0.44	4.53e-12
ENV1	0.5cm	438	TDMY	VARI_mean	0.44	6.07e-12
ENV1	0.5cm	438	TDMY	ExGR_mean	0.44	7.71e-12
ENV1	1.0cm	305	TDMY	TGI_mean	0.44	5.58e-12
ENV1	1.0cm	327	TDMY	VARI_q25	0.44	6.21e-12
ENV1	1.0cm	370	TDMY	MGRVI_stdev	0.44	8.61e-12
ENV1	1.0cm	438	TDMY	ExGR_mean	0.44	3.19e-12
ENV1	1.5cm	207	TDMY	TGI_stdev	0.44	7.62e-12
ENV1	1.5cm	207	TDMY	CIVE_stdev	0.44	1.06e-11
ENV1	0.27cm	305	CH	GBVI_mean	0.44	3.77e-12
ENV1	0.27cm	305	CH	WI_mean	0.44	6.25e-12
ENV1	0.5cm	438	CH	CIVE_skewness	0.44	6.66e-12
ENV1	0.5cm	438	CH	VARI_q25	0.44	8.04e-12
ENV1	0.5cm	438	CH	GRVI_q25	0.44	9.28e-12
ENV1	0.5cm	438	CH	NGRDI_q25	0.44	9.28e-12
ENV1	1.0cm	305	CH	MGRVI_stdev	0.44	5.91e-12
ENV1	1.0cm	438	CH	GRVI_skewness	0.44	4.62e-12
ENV1	1.0cm	438	CH	NGRDI_skewness	0.44	4.62e-12
ENV1	1.0cm	438	CH	VARI_q25	0.44	5.60e-12
ENV1	1.0cm	438	CH	GLI_kurtosis	0.44	6.20e-12
ENV1	0.27cm	305	GMY	GLI_q25	0.43	1.45e-11
ENV1	0.27cm	305	GMY	GCC_q25	0.43	1.50e-11
ENV1	0.27cm	305	GMY	GLI_mean	0.43	3.06e-11
ENV1	0.27cm	327	GMY	WI_q25	0.43	2.97e-11
ENV1	0.5cm	207	GMY	VARI_stdev	0.43	9.69e-12
ENV1	0.5cm	207	GMY	VDVI_skewness	0.43	2.78e-11
ENV1	0.5cm	305	GMY	GLI_q25	0.43	1.40e-11
ENV1	0.5cm	305	GMY	GCC_q25	0.43	1.42e-11
ENV1	1.0cm	207	GMY	BRVI_mean	0.43	3.00e-11
ENV1	1.0cm	327	GMY	GBVI_mean	0.43	2.44e-11
ENV1	1.5cm	207	GMY	BRVI_q25	0.43	1.96e-11
ENV1	1.5cm	327	GMY	WI_stdev	0.43	2.97e-11
ENV1	0.27cm	207	LDMY	TGI_mean	0.43	4.61e-11
ENV1	0.27cm	305	LDMY	TGI_mean	0.43	2.68e-11
ENV1	0.27cm	377	LDMY	CIVE_stdev	0.43	1.06e-11
ENV1	0.27cm	377	LDMY	TGI_stdev	0.43	1.15e-11
ENV1	0.5cm	327	LDMY	CIVE_stdev	0.43	2.60e-11
ENV1	1.0cm	305	LDMY	TGI_mean	0.43	1.98e-11
ENV1	1.5cm	305	LDMY	TGI_stdev	0.43	3.76e-11
ENV1	1.5cm	327	LDMY	VDVI_stdev	0.43	2.23e-11
ENV1	0.5cm	207	TDMY	VARI_mean	0.43	3.53e-11
ENV1	0.5cm	305	TDMY	TGI_mean	0.43	2.89e-11
ENV1	0.5cm	327	TDMY	CIVE_stdev	0.43	1.95e-11
ENV1	0.5cm	327	TDMY	TGI_stdev	0.43	3.52e-11
ENV1	0.5cm	438	TDMY	GLI_q25	0.43	1.03e-11
ENV1	0.5cm	438	TDMY	GCC_q25	0.43	1.22e-11
ENV1	1.0cm	438	TDMY	TGI_mean	0.43	1.14e-11
ENV1	1.5cm	305	TDMY	ExGR_skewness	0.43	2.35e-11
ENV1	1.5cm	305	TDMY	TGI_mean	0.43	2.46e-11
ENV1	1.5cm	305	TDMY	VDVI_skewness	0.43	3.09e-11
ENV1	0.27cm	305	CH	entropy	0.43	1.18e-11
ENV1	0.27cm	305	CH	GLI_stdev	0.43	2.00e-11
ENV1	0.5cm	305	CH	WI_stdev	0.43	1.13e-11
ENV1	0.5cm	438	CH	GLI_q25	0.43	3.07e-11
ENV1	1.0cm	370	CH	entropy	0.43	2.10e-11
ENV1	1.0cm	370	CH	n_pixels	0.43	2.26e-11
ENV1	1.0cm	438	CH	GRVI_q25	0.43	1.22e-11
ENV1	1.0cm	438	CH	NGRDI_q25	0.43	1.22e-11
ENV1	0.27cm	207	GMY	TGI_stdev	0.42	4.65e-11
ENV1	0.27cm	211	GMY	n_pixels	0.42	4.88e-11
ENV1	0.27cm	305	GMY	GRVI_q25	0.42	5.24e-11
ENV1	0.27cm	305	GMY	NGRDI_q25	0.42	5.24e-11
ENV1	0.27cm	305	GMY	GRVI_mean	0.42	9.82e-11
ENV1	0.27cm	305	GMY	NGRDI_mean	0.42	9.82e-11
ENV1	0.27cm	327	GMY	GRVI_q25	0.42	1.01e-10
ENV1	0.27cm	327	GMY	NGRDI_q25	0.42	1.01e-10
ENV1	0.27cm	370	GMY	GRVI_q25	0.42	4.99e-11
ENV1	0.27cm	370	GMY	NGRDI_q25	0.42	4.99e-11
ENV1	0.27cm	370	GMY	VARI_mean	0.42	7.35e-11
ENV1	0.5cm	207	GMY	BRVI_mean	0.42	5.63e-11
ENV1	0.5cm	370	GMY	correlation	0.42	4.50e-11
ENV1	0.5cm	370	GMY	GRVI_q25	0.42	7.14e-11
ENV1	0.5cm	370	GMY	NGRDI_q25	0.42	7.14e-11
ENV1	0.5cm	370	GMY	VARI_mean	0.42	9.52e-11
ENV1	1.0cm	207	GMY	WI_stdev	0.42	7.06e-11
ENV1	1.0cm	438	GMY	GCC_kurtosis	0.42	8.95e-11
ENV1	1.5cm	207	GMY	correlation	0.42	4.69e-11
ENV1	0.27cm	207	LDMY	ExGR_skewness	0.42	6.13e-11
ENV1	0.5cm	207	LDMY	VARI_mean	0.42	6.39e-11
ENV1	0.5cm	207	LDMY	BRVI_mean	0.42	8.31e-11
ENV1	0.5cm	305	LDMY	TGI_mean	0.42	1.62e-10
ENV1	0.5cm	327	LDMY	TGI_stdev	0.42	5.98e-11
ENV1	0.5cm	438	LDMY	TGI_mean	0.42	5.01e-11
ENV1	0.5cm	438	LDMY	GLI_mean	0.42	5.69e-11
ENV1	1.0cm	438	LDMY	WI_skewness	0.42	3.70e-11
ENV1	1.0cm	438	LDMY	GBVI_stdev	0.42	7.20e-11
ENV1	1.5cm	207	LDMY	ExGR_stdev	0.42	8.71e-11
ENV1	1.5cm	305	LDMY	ExGR_skewness	0.42	6.13e-11
ENV1	1.5cm	305	LDMY	TGI_mean	0.42	7.64e-11
ENV1	1.5cm	305	LDMY	VDVI_skewness	0.42	7.76e-11
ENV1	0.27cm	207	TDMY	ExGR_skewness	0.42	6.69e-11
ENV1	0.27cm	207	TDMY	TGI_mean	0.42	7.92e-11
ENV1	0.5cm	207	TDMY	GRVI_mean	0.42	1.56e-10
ENV1	0.5cm	207	TDMY	NGRDI_mean	0.42	1.56e-10
ENV1	0.5cm	305	TDMY	GRVI_q25	0.42	9.03e-11
ENV1	0.5cm	305	TDMY	NGRDI_q25	0.42	9.03e-11
ENV1	0.5cm	438	TDMY	GRVI_mean	0.42	3.16e-11
ENV1	0.5cm	438	TDMY	NGRDI_mean	0.42	3.16e-11
ENV1	0.5cm	438	TDMY	ExGR_q25	0.42	5.88e-11
ENV1	1.0cm	305	TDMY	TGI_stdev	0.42	9.59e-11
ENV1	1.0cm	377	TDMY	BRVI_stdev	0.42	7.44e-11
ENV1	0.27cm	211	CH	BRVI_stdev	0.42	5.70e-11
ENV1	0.27cm	211	CH	GCC_stdev	0.42	9.53e-11
ENV1	0.27cm	305	CH	VARI_stdev	0.42	3.28e-11
ENV1	0.5cm	305	CH	WI_mean	0.42	5.00e-11
ENV1	0.5cm	438	CH	GCC_q25	0.42	3.46e-11
ENV1	0.5cm	438	CH	n_pixels	0.42	3.57e-11
ENV1	0.5cm	438	CH	GLI_mean	0.42	7.73e-11
ENV1	1.0cm	305	CH	VDVI_stdev	0.42	4.88e-11
ENV1	1.0cm	438	CH	WI_skewness	0.42	4.48e-11
ENV1	1.0cm	438	CH	CIVE_skewness	0.42	8.48e-11
ENV1	1.0cm	438	CH	WI_stdev	0.42	9.30e-11
ENV1	0.27cm	211	GMY	VDVI_stdev	0.41	1.25e-10
ENV1	0.27cm	327	GMY	GBVI_q25	0.41	3.41e-10
ENV1	0.27cm	370	GMY	correlation	0.41	1.30e-10
ENV1	0.27cm	370	GMY	GLI_skewness	0.41	2.92e-10
ENV1	0.5cm	327	GMY	WI_mean	0.41	2.37e-10
ENV1	0.5cm	370	GMY	GLI_skewness	0.41	2.76e-10
ENV1	1.0cm	207	GMY	ExGR_skewness	0.41	2.55e-10
ENV1	1.0cm	211	GMY	TGI_stdev	0.41	2.28e-10
ENV1	1.0cm	327	GMY	WI_q25	0.41	1.19e-10
ENV1	1.0cm	438	GMY	RGBVI_stdev	0.41	1.57e-10
ENV1	1.0cm	438	GMY	GLI_kurtosis	0.41	2.68e-10
ENV1	0.5cm	207	LDMY	GRVI_mean	0.41	2.57e-10
ENV1	0.5cm	207	LDMY	NGRDI_mean	0.41	2.57e-10
ENV1	0.5cm	438	LDMY	GCC_mean	0.41	2.92e-10
ENV1	1.0cm	305	LDMY	TGI_stdev	0.41	4.23e-10
ENV1	1.5cm	327	LDMY	GCC_stdev	0.41	2.03e-10
ENV1	1.5cm	327	LDMY	GLI_stdev	0.41	3.47e-10
ENV1	0.5cm	207	TDMY	BRVI_q25	0.41	3.36e-10
ENV1	0.5cm	305	TDMY	VARI_q25	0.41	2.96e-10
ENV1	0.5cm	305	TDMY	VARI_mean	0.41	3.65e-10
ENV1	0.5cm	327	TDMY	ExGR_stdev	0.41	5.12e-10
ENV1	0.5cm	438	TDMY	VDVI_skewness	0.41	1.28e-10
ENV1	0.5cm	438	TDMY	ExGR_kurtosis	0.41	2.70e-10
ENV1	1.0cm	305	TDMY	VARI_mean	0.41	3.02e-10
ENV1	1.5cm	207	TDMY	ExGR_stdev	0.41	2.96e-10
ENV1	1.5cm	327	TDMY	GCC_stdev	0.41	4.60e-10
ENV1	0.27cm	211	CH	GLI_stdev	0.41	1.04e-10
ENV1	0.27cm	211	CH	GBVI_mean	0.41	1.79e-10
ENV1	0.5cm	305	CH	GBVI_mean	0.41	1.27e-10
ENV1	0.5cm	438	CH	GRVI_mean	0.41	1.04e-10
ENV1	0.5cm	438	CH	NGRDI_mean	0.41	1.04e-10
ENV1	0.5cm	438	CH	TGI_q25	0.41	1.63e-10
ENV1	0.5cm	438	CH	VARI_mean	0.41	2.27e-10
ENV1	0.5cm	438	CH	GCC_mean	0.41	2.68e-10
ENV1	1.0cm	305	CH	n_pixels	0.41	1.24e-10
ENV1	1.0cm	305	CH	WI_mean	0.41	2.68e-10
ENV1	1.0cm	438	CH	BRVI_kurtosis	0.41	1.69e-10
ENV1	1.0cm	438	CH	TGI_q25	0.41	2.07e-10
ENV1	0.27cm	207	GMY	correlation	0.4	5.28e-10
ENV1	0.27cm	207	GMY	ExGR_skewness	0.4	8.55e-10
ENV1	0.27cm	305	GMY	TGI_q25	0.4	5.74e-10
ENV1	0.27cm	305	GMY	VDVI_stdev	0.4	9.78e-10
ENV1	0.27cm	327	GMY	GRVI_mean	0.4	1.01e-09
ENV1	0.27cm	327	GMY	NGRDI_mean	0.4	1.01e-09
ENV1	0.5cm	207	GMY	homogeneity	0.4	8.09e-10
ENV1	0.5cm	327	GMY	WI_q25	0.4	8.02e-10
ENV1	0.5cm	438	GMY	BRVI_mean	0.4	4.35e-10
ENV1	1.0cm	207	GMY	correlation	0.4	3.35e-10
ENV1	1.0cm	370	GMY	VARI_stdev	0.4	7.63e-10
ENV1	1.0cm	438	GMY	GLI_q25	0.4	3.18e-10
ENV1	1.0cm	438	GMY	GCC_q25	0.4	3.90e-10
ENV1	1.0cm	438	GMY	MGRVI_stdev	0.4	5.32e-10
ENV1	1.5cm	327	GMY	WI_mean	0.4	6.10e-10
ENV1	0.5cm	305	LDMY	GRVI_q25	0.4	6.88e-10
ENV1	0.5cm	305	LDMY	NGRDI_q25	0.4	6.88e-10
ENV1	0.5cm	438	LDMY	BRVI_mean	0.4	5.97e-10
ENV1	0.5cm	438	LDMY	VDVI_skewness	0.4	6.90e-10
ENV1	1.0cm	305	LDMY	VARI_mean	0.4	5.39e-10
ENV1	1.0cm	327	LDMY	GCC_stdev	0.4	8.72e-10
ENV1	1.0cm	438	LDMY	BRVI_mean	0.4	4.10e-10
ENV1	0.27cm	305	TDMY	VARI_q25	0.4	1.42e-09
ENV1	0.27cm	370	TDMY	VDVI_stdev	0.4	9.11e-10
ENV1	0.5cm	305	TDMY	GRVI_mean	0.4	5.33e-10
ENV1	0.5cm	305	TDMY	NGRDI_mean	0.4	5.33e-10
ENV1	0.5cm	370	TDMY	VDVI_stdev	0.4	1.01e-09
ENV1	0.5cm	438	TDMY	TGI_mean	0.4	3.25e-10
ENV1	1.0cm	327	TDMY	GCC_stdev	0.4	7.66e-10
ENV1	1.0cm	327	TDMY	GLI_stdev	0.4	1.40e-09
ENV1	1.0cm	370	TDMY	contrast	0.4	1.08e-09
ENV1	1.0cm	438	TDMY	GLI_q25	0.4	3.10e-10
ENV1	1.0cm	438	TDMY	GCC_q25	0.4	3.82e-10
ENV1	1.0cm	438	TDMY	RGBVI_stdev	0.4	6.78e-10
ENV1	1.0cm	438	TDMY	VARI_mean	0.4	7.33e-10
ENV1	1.5cm	327	TDMY	GLI_stdev	0.4	8.00e-10
ENV1	0.27cm	211	CH	WI_mean	0.4	3.05e-10
ENV1	0.5cm	305	CH	GCC_q25	0.4	3.29e-10
ENV1	0.5cm	305	CH	GLI_q25	0.4	3.40e-10
ENV1	0.5cm	305	CH	VDVI_stdev	0.4	3.59e-10
ENV1	0.5cm	305	CH	BRVI_stdev	0.4	4.37e-10
ENV1	0.5cm	305	CH	n_pixels	0.4	5.34e-10
ENV1	0.5cm	305	CH	ExGR_skewness	0.4	8.22e-10
ENV1	0.5cm	438	CH	entropy	0.4	4.68e-10
ENV1	0.5cm	438	CH	ExGR_mean	0.4	8.13e-10
ENV1	1.0cm	305	CH	GBVI_mean	0.4	4.48e-10
ENV1	1.0cm	305	CH	RGBVI_stdev	0.4	6.90e-10
ENV1	1.0cm	370	CH	TGI_mean	0.4	6.80e-10
ENV1	1.5cm	305	CH	CIVE_stdev	0.4	3.23e-10
ENV1	1.5cm	305	CH	RGBVI_stdev	0.4	3.50e-10
ENV1	1.5cm	305	CH	WI_mean	0.4	7.88e-10
ENV1	0.27cm	211	GMY	TGI_stdev	0.39	1.99e-09
ENV1	0.27cm	327	GMY	WI_stdev	0.39	1.05e-09
ENV1	0.5cm	438	GMY	GLI_mean	0.39	1.60e-09
ENV1	1.0cm	207	GMY	BRVI_q25	0.39	1.57e-09
ENV1	1.0cm	327	GMY	BRVI_stdev	0.39	1.05e-09
ENV1	1.0cm	327	GMY	GBVI_q25	0.39	1.27e-09
ENV1	1.0cm	370	GMY	ExGR_mean	0.39	1.34e-09
ENV1	1.0cm	370	GMY	contrast	0.39	1.90e-09
ENV1	1.0cm	377	GMY	BRVI_stdev	0.39	8.83e-10
ENV1	1.0cm	438	GMY	VARI_mean	0.39	1.16e-09
ENV1	0.27cm	207	LDMY	BRVI_mean	0.39	3.08e-09
ENV1	0.27cm	305	LDMY	VARI_mean	0.39	3.22e-09
ENV1	0.27cm	305	LDMY	VARI_q25	0.39	3.72e-09
ENV1	0.5cm	207	LDMY	BRVI_q25	0.39	1.49e-09
ENV1	0.5cm	305	LDMY	VARI_mean	0.39	1.80e-09
ENV1	0.5cm	305	LDMY	VARI_q25	0.39	1.99e-09
ENV1	0.5cm	305	LDMY	GRVI_mean	0.39	2.46e-09
ENV1	0.5cm	305	LDMY	NGRDI_mean	0.39	2.46e-09
ENV1	0.5cm	327	LDMY	ExGR_stdev	0.39	1.92e-09
ENV1	1.0cm	305	LDMY	GRVI_mean	0.39	3.73e-09
ENV1	1.0cm	305	LDMY	NGRDI_mean	0.39	3.73e-09
ENV1	1.0cm	327	LDMY	GLI_stdev	0.39	1.64e-09
ENV1	1.0cm	370	LDMY	contrast	0.39	1.85e-09
ENV1	1.0cm	370	LDMY	BRVI_q25	0.39	3.50e-09
ENV1	1.0cm	438	LDMY	RGBVI_stdev	0.39	1.14e-09
ENV1	1.5cm	207	LDMY	contrast	0.39	1.97e-09
ENV1	0.27cm	207	TDMY	BRVI_mean	0.39	1.48e-09
ENV1	0.27cm	305	TDMY	VARI_mean	0.39	2.65e-09
ENV1	0.27cm	305	TDMY	GRVI_q25	0.39	2.68e-09
ENV1	0.27cm	305	TDMY	NGRDI_q25	0.39	2.68e-09
ENV1	0.27cm	305	TDMY	TGI_stdev	0.39	2.75e-09
ENV1	0.27cm	327	TDMY	VDVI_stdev	0.39	1.68e-09
ENV1	1.0cm	207	TDMY	BRVI_q25	0.39	2.68e-09
ENV1	1.0cm	305	TDMY	GRVI_mean	0.39	2.09e-09
ENV1	1.0cm	305	TDMY	NGRDI_mean	0.39	2.09e-09
ENV1	1.0cm	305	TDMY	VARI_q25	0.39	2.70e-09
ENV1	1.0cm	370	TDMY	BRVI_q25	0.39	1.58e-09
ENV1	1.0cm	438	TDMY	WI_skewness	0.39	1.79e-09
ENV1	1.0cm	438	TDMY	GBVI_stdev	0.39	2.02e-09
ENV1	0.27cm	305	CH	GBVI_q25	0.39	8.80e-10
ENV1	0.27cm	305	CH	WI_q25	0.39	1.61e-09
ENV1	0.27cm	370	CH	n_pixels	0.39	1.95e-09
ENV1	0.27cm	377	CH	entropy	0.39	1.67e-09
ENV1	0.5cm	305	CH	WI_q25	0.39	1.23e-09
ENV1	0.5cm	305	CH	GBVI_q25	0.39	1.26e-09
ENV1	0.5cm	305	CH	GBVI_stdev	0.39	2.04e-09
ENV1	0.5cm	370	CH	n_pixels	0.39	1.72e-09
ENV1	1.0cm	305	CH	ExGR_skewness	0.39	2.24e-09
ENV1	1.0cm	370	CH	VDVI_mean	0.39	9.52e-10
ENV1	1.5cm	305	CH	GBVI_mean	0.39	2.14e-09
ENV1	0.27cm	211	GMY	entropy	0.38	3.78e-09
ENV1	0.27cm	211	GMY	ExGR_stdev	0.38	4.26e-09
ENV1	0.27cm	211	GMY	CIVE_stdev	0.38	7.57e-09
ENV1	0.27cm	327	GMY	GBVI_mean	0.38	3.62e-09
ENV1	0.5cm	207	GMY	BRVI_q25	0.38	2.83e-09
ENV1	0.5cm	207	GMY	GCC_stdev	0.38	5.18e-09
ENV1	0.5cm	305	GMY	VDVI_stdev	0.38	6.99e-09
ENV1	0.5cm	438	GMY	VDVI_q25	0.38	4.39e-09
ENV1	1.0cm	207	GMY	GCC_mean	0.38	3.72e-09
ENV1	1.0cm	207	GMY	GLI_mean	0.38	4.36e-09
ENV1	1.0cm	207	GMY	VDVI_skewness	0.38	5.34e-09
ENV1	1.0cm	211	GMY	CIVE_stdev	0.38	3.59e-09
ENV1	1.0cm	211	GMY	VDVI_stdev	0.38	7.67e-09
ENV1	1.0cm	370	GMY	VARI_mean	0.38	3.91e-09
ENV1	1.0cm	438	GMY	GBVI_stdev	0.38	3.62e-09
ENV1	1.0cm	438	GMY	GRVI_mean	0.38	6.07e-09
ENV1	1.0cm	438	GMY	NGRDI_mean	0.38	6.07e-09
ENV1	1.5cm	211	GMY	TGI_stdev	0.38	3.27e-09
ENV1	1.5cm	327	GMY	GBVI_stdev	0.38	7.63e-09
ENV1	0.27cm	207	LDMY	VARI_mean	0.38	8.94e-09
ENV1	0.27cm	207	LDMY	VARI_q25	0.38	9.77e-09
ENV1	0.27cm	207	LDMY	GRVI_q25	0.38	1.08e-08
ENV1	0.27cm	207	LDMY	NGRDI_q25	0.38	1.08e-08
ENV1	0.27cm	211	LDMY	VDVI_stdev	0.38	1.09e-08
ENV1	0.27cm	305	LDMY	GRVI_q25	0.38	5.98e-09
ENV1	0.27cm	305	LDMY	NGRDI_q25	0.38	5.98e-09
ENV1	0.27cm	305	LDMY	TGI_stdev	0.38	1.05e-08
ENV1	0.27cm	327	LDMY	VDVI_stdev	0.38	6.04e-09
ENV1	0.27cm	370	LDMY	VDVI_stdev	0.38	5.68e-09
ENV1	0.27cm	370	LDMY	VARI_q25	0.38	7.83e-09
ENV1	0.5cm	370	LDMY	VDVI_stdev	0.38	6.35e-09
ENV1	0.5cm	370	LDMY	VARI_q25	0.38	1.05e-08
ENV1	0.5cm	377	LDMY	TGI_stdev	0.38	2.60e-09
ENV1	0.5cm	377	LDMY	CIVE_stdev	0.38	4.44e-09
ENV1	1.0cm	207	LDMY	BRVI_q25	0.38	7.75e-09
ENV1	1.0cm	305	LDMY	VARI_q25	0.38	5.11e-09
ENV1	1.0cm	305	LDMY	GRVI_q25	0.38	7.96e-09
ENV1	1.0cm	305	LDMY	NGRDI_q25	0.38	7.96e-09
ENV1	1.0cm	377	LDMY	TGI_stdev	0.38	2.72e-09
ENV1	1.0cm	377	LDMY	CIVE_stdev	0.38	5.21e-09
ENV1	1.0cm	377	LDMY	GBVI_stdev	0.38	6.05e-09
ENV1	1.0cm	438	LDMY	MGRVI_stdev	0.38	5.85e-09
ENV1	0.27cm	207	TDMY	VARI_q25	0.38	9.09e-09
ENV1	0.27cm	207	TDMY	GRVI_q25	0.38	9.96e-09
ENV1	0.27cm	207	TDMY	NGRDI_q25	0.38	9.96e-09
ENV1	0.27cm	207	TDMY	VARI_mean	0.38	1.00e-08
ENV1	0.27cm	327	TDMY	ExGR_stdev	0.38	6.75e-09
ENV1	0.27cm	370	TDMY	VARI_q25	0.38	4.89e-09
ENV1	0.27cm	370	TDMY	BRVI_q25	0.38	5.01e-09
ENV1	0.27cm	377	TDMY	CIVE_stdev	0.38	3.27e-09
ENV1	0.27cm	377	TDMY	TGI_stdev	0.38	3.38e-09
ENV1	0.5cm	305	TDMY	TGI_stdev	0.38	6.54e-09
ENV1	0.5cm	370	TDMY	BRVI_q25	0.38	5.93e-09
ENV1	0.5cm	370	TDMY	VARI_q25	0.38	6.41e-09
ENV1	0.5cm	438	TDMY	VDVI_q25	0.38	3.05e-09
ENV1	1.0cm	305	TDMY	GRVI_q25	0.38	4.58e-09
ENV1	1.0cm	305	TDMY	NGRDI_q25	0.38	4.58e-09
ENV1	1.0cm	327	TDMY	contrast	0.38	9.35e-09
ENV1	1.0cm	438	TDMY	MGRVI_stdev	0.38	2.61e-09
ENV1	1.0cm	438	TDMY	GRVI_mean	0.38	5.51e-09
ENV1	1.0cm	438	TDMY	NGRDI_mean	0.38	5.51e-09
ENV1	1.5cm	207	TDMY	contrast	0.38	7.54e-09
ENV1	0.27cm	211	CH	GCC_mean	0.38	3.69e-09
ENV1	0.27cm	211	CH	GLI_mean	0.38	4.05e-09
ENV1	0.27cm	305	CH	GRVI_stdev	0.38	2.84e-09
ENV1	0.27cm	305	CH	NGRDI_stdev	0.38	2.84e-09
ENV1	0.27cm	305	CH	BRVI_stdev	0.38	3.10e-09
ENV1	0.27cm	305	CH	n_pixels	0.38	3.13e-09
ENV1	0.27cm	370	CH	entropy	0.38	3.89e-09
ENV1	0.5cm	370	CH	entropy	0.38	3.25e-09
ENV1	0.5cm	438	CH	CIVE_kurtosis	0.38	4.85e-09
ENV1	0.5cm	438	CH	TGI_kurtosis	0.38	6.60e-09
ENV1	1.0cm	305	CH	WI_q25	0.38	5.28e-09
ENV1	1.0cm	370	CH	CIVE_skewness	0.38	5.26e-09
ENV1	1.0cm	370	CH	ExGR_skewness	0.38	5.95e-09
ENV1	1.0cm	438	CH	GRVI_mean	0.38	6.08e-09
ENV1	1.0cm	438	CH	NGRDI_mean	0.38	6.08e-09
ENV1	1.5cm	305	CH	GCC_mean	0.38	5.75e-09
ENV1	0.27cm	207	GMY	VDVI_skewness	0.37	7.03e-09
ENV1	0.27cm	211	GMY	ExGR_skewness	0.37	1.17e-08
ENV1	0.27cm	305	GMY	ExGR_stdev	0.37	1.12e-08
ENV1	0.27cm	305	GMY	WI_mean	0.37	1.16e-08
ENV1	0.27cm	305	GMY	WI_q25	0.37	1.32e-08
ENV1	0.27cm	305	GMY	WI_stdev	0.37	1.89e-08
ENV1	0.27cm	370	GMY	GRVI_mean	0.37	8.57e-09
ENV1	0.27cm	370	GMY	NGRDI_mean	0.37	8.57e-09
ENV1	0.27cm	370	GMY	ExGR_stdev	0.37	8.75e-09
ENV1	0.27cm	370	GMY	GCC_skewness	0.37	1.71e-08
ENV1	0.27cm	377	GMY	TGI_stdev	0.37	1.33e-08
ENV1	0.27cm	377	GMY	CIVE_stdev	0.37	1.34e-08
ENV1	0.5cm	207	GMY	GLI_stdev	0.37	8.10e-09
ENV1	0.5cm	211	GMY	TGI_stdev	0.37	1.02e-08
ENV1	0.5cm	327	GMY	GBVI_q25	0.37	8.33e-09
ENV1	0.5cm	327	GMY	GBVI_mean	0.37	1.45e-08
ENV1	0.5cm	370	GMY	GRVI_mean	0.37	1.08e-08
ENV1	0.5cm	370	GMY	NGRDI_mean	0.37	1.08e-08
ENV1	0.5cm	370	GMY	ExGR_stdev	0.37	1.15e-08
ENV1	0.5cm	370	GMY	GCC_skewness	0.37	1.65e-08
ENV1	0.5cm	438	GMY	ExGR_kurtosis	0.37	8.85e-09
ENV1	1.0cm	207	GMY	GBVI_stdev	0.37	7.75e-09
ENV1	1.0cm	211	GMY	ExGR_stdev	0.37	9.54e-09
ENV1	1.0cm	211	GMY	TGI_mean	0.37	2.01e-08
ENV1	1.0cm	305	GMY	VDVI_stdev	0.37	8.32e-09
ENV1	1.0cm	305	GMY	WI_mean	0.37	1.88e-08
ENV1	1.0cm	327	GMY	CIVE_skewness	0.37	2.09e-08
ENV1	1.0cm	370	GMY	VARI_q25	0.37	7.41e-09
ENV1	1.5cm	327	GMY	GRVI_stdev	0.37	1.20e-08
ENV1	1.5cm	327	GMY	NGRDI_stdev	0.37	1.20e-08
ENV1	1.5cm	327	GMY	WI_q25	0.37	1.66e-08
ENV1	1.5cm	327	GMY	GBVI_mean	0.37	1.87e-08
ENV1	0.27cm	305	LDMY	GRVI_mean	0.37	1.48e-08
ENV1	0.27cm	305	LDMY	NGRDI_mean	0.37	1.48e-08
ENV1	0.27cm	327	LDMY	ExGR_stdev	0.37	2.35e-08
ENV1	0.27cm	370	LDMY	GRVI_skewness	0.37	1.25e-08
ENV1	0.27cm	370	LDMY	NGRDI_skewness	0.37	1.25e-08
ENV1	0.27cm	370	LDMY	BRVI_q25	0.37	1.75e-08
ENV1	0.27cm	377	LDMY	GLI_mean	0.37	8.39e-09
ENV1	0.27cm	377	LDMY	GRVI_mean	0.37	1.04e-08
ENV1	0.27cm	377	LDMY	NGRDI_mean	0.37	1.04e-08
ENV1	0.27cm	377	LDMY	GCC_mean	0.37	1.11e-08
ENV1	0.5cm	370	LDMY	GRVI_skewness	0.37	1.35e-08
ENV1	0.5cm	370	LDMY	NGRDI_skewness	0.37	1.35e-08
ENV1	0.5cm	370	LDMY	BRVI_q25	0.37	2.11e-08
ENV1	1.0cm	327	LDMY	contrast	0.37	1.37e-08
ENV1	1.0cm	377	LDMY	GCC_q25	0.37	1.47e-08
ENV1	1.0cm	377	LDMY	GLI_q25	0.37	1.47e-08
ENV1	0.27cm	211	TDMY	VDVI_stdev	0.37	1.62e-08
ENV1	0.27cm	305	TDMY	GRVI_mean	0.37	1.45e-08
ENV1	0.27cm	305	TDMY	NGRDI_mean	0.37	1.45e-08
ENV1	0.27cm	305	TDMY	GLI_q25	0.37	1.52e-08
ENV1	0.27cm	305	TDMY	GCC_q25	0.37	1.60e-08
ENV1	0.27cm	305	TDMY	ExGR_stdev	0.37	2.42e-08
ENV1	0.27cm	370	TDMY	GRVI_skewness	0.37	1.71e-08
ENV1	0.27cm	370	TDMY	NGRDI_skewness	0.37	1.71e-08
ENV1	0.5cm	327	TDMY	VARI_mean	0.37	1.80e-08
ENV1	0.5cm	327	TDMY	VARI_q25	0.37	2.67e-08
ENV1	0.5cm	370	TDMY	GRVI_skewness	0.37	1.85e-08
ENV1	0.5cm	370	TDMY	NGRDI_skewness	0.37	1.85e-08
ENV1	0.5cm	438	TDMY	GLI_mean	0.37	1.06e-08
ENV1	0.5cm	438	TDMY	BRVI_mean	0.37	1.56e-08
ENV1	1.5cm	207	TDMY	VARI_q25	0.37	2.18e-08
ENV1	1.5cm	207	TDMY	VARI_mean	0.37	2.69e-08
ENV1	0.5cm	305	CH	GCC_mean	0.37	1.19e-08
ENV1	1.0cm	305	CH	GBVI_q25	0.37	7.01e-09
ENV1	1.0cm	370	CH	ExGR_mean	0.37	1.19e-08
ENV1	1.0cm	370	CH	VDVI_stdev	0.37	1.38e-08
ENV1	1.0cm	438	CH	VARI_mean	0.37	9.61e-09
ENV1	1.0cm	438	CH	ExGR_mean	0.37	1.00e-08
ENV1	1.0cm	438	CH	GLI_q25	0.37	1.79e-08
ENV1	1.5cm	305	CH	GLI_mean	0.37	1.55e-08
ENV1	0.27cm	207	GMY	GRVI_stdev	0.36	1.99e-08
ENV1	0.27cm	207	GMY	NGRDI_stdev	0.36	1.99e-08
ENV1	0.27cm	207	GMY	BRVI_mean	0.36	4.35e-08
ENV1	0.27cm	207	GMY	VARI_stdev	0.36	4.41e-08
ENV1	0.27cm	211	GMY	TGI_mean	0.36	4.14e-08
ENV1	0.27cm	305	GMY	GBVI_q25	0.36	5.23e-08
ENV1	0.27cm	370	GMY	VDVI_skewness	0.36	3.04e-08
ENV1	0.5cm	207	GMY	ExGR_skewness	0.36	3.96e-08
ENV1	0.5cm	211	GMY	CIVE_stdev	0.36	3.96e-08
ENV1	0.5cm	305	GMY	ExGR_stdev	0.36	2.27e-08
ENV1	0.5cm	327	GMY	GCC_stdev	0.36	3.93e-08
ENV1	0.5cm	370	GMY	VDVI_skewness	0.36	2.77e-08
ENV1	0.5cm	438	GMY	GCC_mean	0.36	1.84e-08
ENV1	1.0cm	211	GMY	ExGR_skewness	0.36	2.89e-08
ENV1	1.0cm	305	GMY	ExGR_stdev	0.36	3.26e-08
ENV1	1.5cm	207	GMY	GLI_stdev	0.36	2.42e-08
ENV1	1.5cm	207	GMY	RGBVI_stdev	0.36	3.09e-08
ENV1	1.5cm	207	GMY	GCC_stdev	0.36	3.55e-08
ENV1	1.5cm	207	GMY	MGRVI_stdev	0.36	3.87e-08
ENV1	1.5cm	327	GMY	VARI_stdev	0.36	2.54e-08
ENV1	0.27cm	211	LDMY	n_pixels	0.36	4.45e-08
ENV1	0.27cm	305	LDMY	GLI_q25	0.36	4.96e-08
ENV1	0.27cm	305	LDMY	GCC_q25	0.36	5.27e-08
ENV1	0.27cm	370	LDMY	GLI_skewness	0.36	4.82e-08
ENV1	0.27cm	377	LDMY	VARI_mean	0.36	2.50e-08
ENV1	0.5cm	305	LDMY	TGI_stdev	0.36	3.50e-08
ENV1	0.5cm	327	LDMY	VARI_mean	0.36	5.11e-08
ENV1	0.5cm	370	LDMY	GLI_skewness	0.36	4.63e-08
ENV1	0.5cm	370	LDMY	correlation	0.36	4.70e-08
ENV1	1.0cm	207	LDMY	RGBVI_stdev	0.36	5.12e-08
ENV1	1.0cm	211	LDMY	VDVI_stdev	0.36	3.78e-08
ENV1	1.0cm	327	LDMY	WI_stdev	0.36	3.47e-08
ENV1	1.0cm	438	LDMY	GLI_mean	0.36	1.90e-08
ENV1	1.0cm	438	LDMY	GBVI_skewness	0.36	2.05e-08
ENV1	1.0cm	438	LDMY	WI_kurtosis	0.36	2.46e-08
ENV1	1.0cm	438	LDMY	GCC_mean	0.36	2.81e-08
ENV1	1.0cm	438	LDMY	WI_stdev	0.36	3.72e-08
ENV1	1.5cm	207	LDMY	VARI_q25	0.36	5.26e-08
ENV1	0.27cm	211	TDMY	n_pixels	0.36	5.38e-08
ENV1	0.27cm	305	TDMY	CIVE_stdev	0.36	2.99e-08
ENV1	0.27cm	305	TDMY	correlation	0.36	6.49e-08
ENV1	0.27cm	327	TDMY	VARI_q25	0.36	2.93e-08
ENV1	0.27cm	370	TDMY	ExGR_mean	0.36	5.66e-08
ENV1	0.27cm	370	TDMY	ExGR_stdev	0.36	7.03e-08
ENV1	0.5cm	305	TDMY	CIVE_stdev	0.36	2.88e-08
ENV1	0.5cm	305	TDMY	ExGR_stdev	0.36	3.24e-08
ENV1	0.5cm	327	TDMY	GRVI_q25	0.36	3.83e-08
ENV1	0.5cm	327	TDMY	NGRDI_q25	0.36	3.83e-08
ENV1	0.5cm	327	TDMY	CIVE_skewness	0.36	6.96e-08
ENV1	0.5cm	370	TDMY	correlation	0.36	5.60e-08
ENV1	0.5cm	438	TDMY	GCC_mean	0.36	4.33e-08
ENV1	1.0cm	211	TDMY	VDVI_stdev	0.36	3.48e-08
ENV1	1.0cm	305	TDMY	GLI_q25	0.36	3.55e-08
ENV1	1.0cm	305	TDMY	GCC_q25	0.36	3.64e-08
ENV1	1.0cm	305	TDMY	CIVE_stdev	0.36	3.90e-08
ENV1	1.0cm	305	TDMY	ExGR_stdev	0.36	4.95e-08
ENV1	1.0cm	327	TDMY	WI_stdev	0.36	3.99e-08
ENV1	1.0cm	370	TDMY	BRVI_mean	0.36	4.30e-08
ENV1	1.5cm	207	TDMY	GRVI_q25	0.36	6.30e-08
ENV1	1.5cm	207	TDMY	NGRDI_q25	0.36	6.30e-08
ENV1	0.27cm	305	CH	ExGR_skewness	0.36	3.06e-08
ENV1	0.27cm	305	CH	GCC_q25	0.36	3.30e-08
ENV1	0.27cm	305	CH	GLI_q25	0.36	3.42e-08
ENV1	0.27cm	370	CH	CIVE_skewness	0.36	3.03e-08
ENV1	0.5cm	305	CH	VDVI_skewness	0.36	2.04e-08
ENV1	0.5cm	305	CH	GLI_mean	0.36	4.25e-08
ENV1	0.5cm	377	CH	entropy	0.36	2.27e-08
ENV1	0.5cm	438	CH	ExGR_q25	0.36	2.40e-08
ENV1	1.0cm	370	CH	ExGR_stdev	0.36	3.48e-08
ENV1	1.0cm	438	CH	GCC_q25	0.36	2.09e-08
ENV1	1.0cm	438	CH	GCC_mean	0.36	2.39e-08
ENV1	1.0cm	438	CH	VARI_kurtosis	0.36	2.53e-08
ENV1	1.0cm	438	CH	GLI_mean	0.36	2.58e-08
ENV1	1.0cm	438	CH	WI_kurtosis	0.36	3.60e-08
ENV1	1.5cm	305	CH	VDVI_stdev	0.36	1.94e-08
ENV1	0.27cm	207	GMY	GCC_mean	0.35	4.81e-08
ENV1	0.27cm	207	GMY	GLI_mean	0.35	4.94e-08
ENV1	0.27cm	211	GMY	CIVE_skewness	0.35	9.40e-08
ENV1	0.27cm	370	GMY	RGBVI_stdev	0.35	8.99e-08
ENV1	0.5cm	211	GMY	CIVE_skewness	0.35	6.08e-08
ENV1	0.5cm	211	GMY	ExGR_skewness	0.35	7.28e-08
ENV1	0.5cm	211	GMY	VDVI_skewness	0.35	8.57e-08
ENV1	0.5cm	370	GMY	RGBVI_stdev	0.35	1.08e-07
ENV1	1.0cm	305	GMY	WI_q25	0.35	8.37e-08
ENV1	1.5cm	327	GMY	contrast	0.35	9.66e-08
ENV1	0.27cm	207	LDMY	GRVI_mean	0.35	1.38e-07
ENV1	0.27cm	207	LDMY	NGRDI_mean	0.35	1.38e-07
ENV1	0.27cm	305	LDMY	CIVE_stdev	0.35	9.62e-08
ENV1	0.27cm	305	LDMY	ExGR_stdev	0.35	1.07e-07
ENV1	0.27cm	305	LDMY	TGI_q25	0.35	1.24e-07
ENV1	0.27cm	327	LDMY	VARI_q25	0.35	9.52e-08
ENV1	0.27cm	370	LDMY	correlation	0.35	9.25e-08
ENV1	0.27cm	370	LDMY	GRVI_q25	0.35	1.21e-07
ENV1	0.27cm	370	LDMY	NGRDI_q25	0.35	1.21e-07
ENV1	0.27cm	370	LDMY	ExGR_mean	0.35	1.28e-07
ENV1	0.27cm	377	LDMY	GLI_q25	0.35	8.42e-08
ENV1	0.27cm	377	LDMY	GCC_q25	0.35	9.11e-08
ENV1	0.5cm	305	LDMY	ExGR_stdev	0.35	1.27e-07
ENV1	0.5cm	305	LDMY	CIVE_stdev	0.35	1.37e-07
ENV1	0.5cm	327	LDMY	VARI_q25	0.35	8.34e-08
ENV1	0.5cm	327	LDMY	GRVI_q25	0.35	1.23e-07
ENV1	0.5cm	327	LDMY	NGRDI_q25	0.35	1.23e-07
ENV1	0.5cm	327	LDMY	CIVE_skewness	0.35	1.48e-07
ENV1	0.5cm	370	LDMY	GRVI_q25	0.35	1.60e-07
ENV1	0.5cm	370	LDMY	NGRDI_q25	0.35	1.60e-07
ENV1	1.0cm	207	LDMY	VARI_q25	0.35	1.51e-07
ENV1	1.0cm	211	LDMY	ExGR_stdev	0.35	9.31e-08
ENV1	1.0cm	305	LDMY	GLI_q25	0.35	9.98e-08
ENV1	1.0cm	305	LDMY	GCC_q25	0.35	1.03e-07
ENV1	1.0cm	305	LDMY	CIVE_stdev	0.35	1.13e-07
ENV1	1.0cm	305	LDMY	ExGR_stdev	0.35	1.22e-07
ENV1	1.0cm	327	LDMY	RGBVI_stdev	0.35	8.94e-08
ENV1	1.0cm	327	LDMY	GCC_mean	0.35	1.16e-07
ENV1	1.0cm	327	LDMY	GLI_mean	0.35	1.20e-07
ENV1	1.0cm	327	LDMY	MGRVI_stdev	0.35	1.55e-07
ENV1	1.0cm	370	LDMY	BRVI_mean	0.35	1.33e-07
ENV1	1.0cm	370	LDMY	VARI_stdev	0.35	1.50e-07
ENV1	1.0cm	377	LDMY	GBVI_mean	0.35	8.86e-08
ENV1	1.0cm	438	LDMY	GRVI_skewness	0.35	5.50e-08
ENV1	1.0cm	438	LDMY	NGRDI_skewness	0.35	5.50e-08
ENV1	1.5cm	207	LDMY	VARI_mean	0.35	7.30e-08
ENV1	1.5cm	207	LDMY	GRVI_q25	0.35	1.46e-07
ENV1	1.5cm	207	LDMY	NGRDI_q25	0.35	1.46e-07
ENV1	1.5cm	207	LDMY	RGBVI_stdev	0.35	1.61e-07
ENV1	1.5cm	305	LDMY	GLI_mean	0.35	1.68e-07
ENV1	0.27cm	207	TDMY	BRVI_q25	0.35	1.21e-07
ENV1	0.27cm	305	TDMY	TGI_q25	0.35	9.16e-08
ENV1	0.27cm	327	TDMY	GLI_q25	0.35	7.81e-08
ENV1	0.27cm	327	TDMY	GCC_q25	0.35	8.00e-08
ENV1	0.27cm	327	TDMY	VARI_mean	0.35	1.28e-07
ENV1	0.27cm	327	TDMY	GCC_mean	0.35	1.34e-07
ENV1	0.27cm	370	TDMY	GLI_skewness	0.35	7.82e-08
ENV1	0.27cm	370	TDMY	GRVI_q25	0.35	9.14e-08
ENV1	0.27cm	370	TDMY	NGRDI_q25	0.35	9.14e-08
ENV1	0.27cm	370	TDMY	correlation	0.35	1.05e-07
ENV1	0.5cm	327	TDMY	GRVI_mean	0.35	8.65e-08
ENV1	0.5cm	327	TDMY	NGRDI_mean	0.35	8.65e-08
ENV1	0.5cm	370	TDMY	ExGR_mean	0.35	7.48e-08
ENV1	0.5cm	370	TDMY	GLI_skewness	0.35	7.57e-08
ENV1	0.5cm	370	TDMY	ExGR_stdev	0.35	7.93e-08
ENV1	0.5cm	370	TDMY	GRVI_q25	0.35	1.19e-07
ENV1	0.5cm	370	TDMY	NGRDI_q25	0.35	1.19e-07
ENV1	1.0cm	207	TDMY	VARI_q25	0.35	9.31e-08
ENV1	1.0cm	207	TDMY	RGBVI_stdev	0.35	9.38e-08
ENV1	1.0cm	207	TDMY	VDVI_skewness	0.35	1.03e-07
ENV1	1.0cm	207	TDMY	BRVI_mean	0.35	1.48e-07
ENV1	1.0cm	207	TDMY	GRVI_q25	0.35	1.51e-07
ENV1	1.0cm	207	TDMY	NGRDI_q25	0.35	1.51e-07
ENV1	1.0cm	211	TDMY	ExGR_stdev	0.35	1.04e-07
ENV1	1.0cm	305	TDMY	VDVI_stdev	0.35	1.47e-07
ENV1	1.0cm	327	TDMY	GCC_mean	0.35	9.00e-08
ENV1	1.0cm	327	TDMY	GLI_mean	0.35	9.21e-08
ENV1	1.0cm	327	TDMY	RGBVI_stdev	0.35	1.48e-07
ENV1	1.0cm	370	TDMY	VARI_stdev	0.35	9.78e-08
ENV1	1.0cm	438	TDMY	BRVI_mean	0.35	7.23e-08
ENV1	1.5cm	207	TDMY	RGBVI_stdev	0.35	1.26e-07
ENV1	1.5cm	305	TDMY	GLI_mean	0.35	8.08e-08
ENV1	1.5cm	305	TDMY	GCC_mean	0.35	8.22e-08
ENV1	0.27cm	305	CH	VDVI_stdev	0.35	9.14e-08
ENV1	0.27cm	305	CH	correlation	0.35	1.08e-07
ENV1	0.27cm	377	CH	TGI_stdev	0.35	8.08e-08
ENV1	0.5cm	370	CH	CIVE_skewness	0.35	6.43e-08
ENV1	0.5cm	438	CH	TGI_mean	0.35	7.41e-08
ENV1	0.5cm	438	CH	VDVI_mean	0.35	7.90e-08
ENV1	0.5cm	438	CH	WI_mean	0.35	8.61e-08
ENV1	1.0cm	370	CH	VDVI_skewness	0.35	5.61e-08
ENV1	1.0cm	370	CH	VARI_mean	0.35	7.65e-08
ENV1	1.0cm	377	CH	entropy	0.35	5.55e-08
ENV1	1.0cm	438	CH	VDVI_mean	0.35	8.18e-08
ENV1	1.0cm	438	CH	GCC_stdev	0.35	1.04e-07
ENV1	1.0cm	438	CH	CIVE_kurtosis	0.35	1.12e-07
ENV1	1.0cm	438	CH	TGI_kurtosis	0.35	1.16e-07
ENV1	1.5cm	305	CH	GBVI_q25	0.35	6.67e-08
ENV1	1.5cm	305	CH	WI_q25	0.35	9.48e-08
ENV1	1.5cm	305	CH	entropy	0.35	1.14e-07
ENV1	1.5cm	327	CH	entropy	0.35	5.17e-08
ENV1	1.5cm	327	CH	n_pixels	0.35	1.02e-07
ENV1	0.27cm	207	GMY	GLI_q25	0.34	1.29e-07
ENV1	0.27cm	207	GMY	GCC_q25	0.34	1.31e-07
ENV1	0.27cm	305	GMY	GBVI_mean	0.34	2.60e-07
ENV1	0.5cm	211	GMY	VARI_q25	0.34	2.48e-07
ENV1	0.5cm	211	GMY	TGI_mean	0.34	2.68e-07
ENV1	0.5cm	305	GMY	WI_mean	0.34	3.19e-07
ENV1	0.5cm	377	GMY	TGI_stdev	0.34	1.23e-07
ENV1	1.0cm	211	GMY	correlation	0.34	1.85e-07
ENV1	1.0cm	211	GMY	VDVI_skewness	0.34	2.74e-07
ENV1	1.0cm	370	GMY	BRVI_skewness	0.34	1.21e-07
ENV1	1.0cm	370	GMY	GRVI_stdev	0.34	1.72e-07
ENV1	1.0cm	370	GMY	NGRDI_stdev	0.34	1.72e-07
ENV1	1.0cm	438	GMY	WI_skewness	0.34	2.58e-07
ENV1	1.0cm	438	GMY	BRVI_mean	0.34	2.63e-07
ENV1	1.5cm	207	GMY	ExGR_stdev	0.34	1.24e-07
ENV1	1.5cm	207	GMY	GLI_mean	0.34	1.42e-07
ENV1	1.5cm	207	GMY	GCC_mean	0.34	1.51e-07
ENV1	1.5cm	211	GMY	CIVE_stdev	0.34	1.65e-07
ENV1	1.5cm	327	GMY	GBVI_q25	0.34	1.51e-07
ENV1	1.5cm	327	GMY	correlation	0.34	2.91e-07
ENV1	0.27cm	207	LDMY	BRVI_q25	0.34	1.79e-07
ENV1	0.27cm	305	LDMY	correlation	0.34	2.01e-07
ENV1	0.27cm	327	LDMY	GLI_q25	0.34	2.24e-07
ENV1	0.27cm	327	LDMY	GCC_q25	0.34	2.30e-07
ENV1	0.27cm	327	LDMY	GCC_mean	0.34	2.73e-07
ENV1	0.27cm	327	LDMY	VARI_mean	0.34	2.95e-07
ENV1	0.27cm	370	LDMY	RGBVI_stdev	0.34	2.70e-07
ENV1	0.27cm	377	LDMY	WI_mean	0.34	2.05e-07
ENV1	0.27cm	377	LDMY	WI_q25	0.34	2.79e-07
ENV1	0.5cm	327	LDMY	GRVI_mean	0.34	2.53e-07
ENV1	0.5cm	327	LDMY	NGRDI_mean	0.34	2.53e-07
ENV1	0.5cm	370	LDMY	ExGR_mean	0.34	1.76e-07
ENV1	0.5cm	370	LDMY	RGBVI_stdev	0.34	3.15e-07
ENV1	1.0cm	207	LDMY	MGRVI_stdev	0.34	1.82e-07
ENV1	1.0cm	207	LDMY	GRVI_q25	0.34	2.45e-07
ENV1	1.0cm	207	LDMY	NGRDI_q25	0.34	2.45e-07
ENV1	1.0cm	207	LDMY	BRVI_mean	0.34	2.95e-07
ENV1	1.0cm	207	LDMY	VDVI_skewness	0.34	3.38e-07
ENV1	1.0cm	327	LDMY	VARI_stdev	0.34	3.23e-07
ENV1	1.0cm	370	LDMY	WI_stdev	0.34	2.52e-07
ENV1	1.0cm	377	LDMY	WI_mean	0.34	1.73e-07
ENV1	1.5cm	305	LDMY	GCC_mean	0.34	1.76e-07
ENV1	0.27cm	207	TDMY	GRVI_mean	0.34	1.75e-07
ENV1	0.27cm	207	TDMY	NGRDI_mean	0.34	1.75e-07
ENV1	0.27cm	305	TDMY	VDVI_stdev	0.34	3.72e-07
ENV1	0.27cm	327	TDMY	GLI_mean	0.34	3.18e-07
ENV1	0.27cm	327	TDMY	GRVI_q25	0.34	3.51e-07
ENV1	0.27cm	327	TDMY	NGRDI_q25	0.34	3.51e-07
ENV1	0.27cm	370	TDMY	BRVI_mean	0.34	1.96e-07
ENV1	0.27cm	370	TDMY	RGBVI_stdev	0.34	2.52e-07
ENV1	0.27cm	370	TDMY	VARI_mean	0.34	3.49e-07
ENV1	0.5cm	207	TDMY	VARI_stdev	0.34	3.49e-07
ENV1	0.5cm	305	TDMY	VDVI_stdev	0.34	3.50e-07
ENV1	0.5cm	370	TDMY	BRVI_mean	0.34	2.21e-07
ENV1	0.5cm	370	TDMY	RGBVI_stdev	0.34	2.94e-07
ENV1	0.5cm	377	TDMY	TGI_stdev	0.34	1.60e-07
ENV1	0.5cm	377	TDMY	CIVE_stdev	0.34	2.75e-07
ENV1	1.0cm	207	TDMY	MGRVI_stdev	0.34	3.35e-07
ENV1	1.0cm	305	TDMY	GCC_mean	0.34	2.97e-07
ENV1	1.0cm	305	TDMY	GLI_mean	0.34	3.22e-07
ENV1	1.0cm	327	TDMY	MGRVI_stdev	0.34	2.61e-07
ENV1	1.0cm	327	TDMY	VARI_stdev	0.34	3.37e-07
ENV1	1.0cm	377	TDMY	GBVI_stdev	0.34	1.84e-07
ENV1	1.0cm	438	TDMY	GBVI_skewness	0.34	2.75e-07
ENV1	1.5cm	207	TDMY	GRVI_mean	0.34	1.86e-07
ENV1	1.5cm	207	TDMY	NGRDI_mean	0.34	1.86e-07
ENV1	1.5cm	207	TDMY	MGRVI_stdev	0.34	4.03e-07
ENV1	1.5cm	327	TDMY	GCC_mean	0.34	3.13e-07
ENV1	1.5cm	327	TDMY	GLI_mean	0.34	3.27e-07
ENV1	0.27cm	377	CH	CIVE_stdev	0.34	1.17e-07
ENV1	0.27cm	377	CH	n_pixels	0.34	1.48e-07
ENV1	0.27cm	377	CH	WI_mean	0.34	1.48e-07
ENV1	0.27cm	377	CH	GLI_mean	0.34	1.84e-07
ENV1	0.27cm	377	CH	GCC_mean	0.34	1.88e-07
ENV1	0.5cm	211	CH	RGBVI_skewness	0.34	1.24e-07
ENV1	0.5cm	305	CH	MGRVI_stdev	0.34	1.29e-07
ENV1	0.5cm	377	CH	n_pixels	0.34	2.71e-07
ENV1	1.0cm	305	CH	GCC_q25	0.34	1.36e-07
ENV1	1.0cm	305	CH	GLI_q25	0.34	1.45e-07
ENV1	1.0cm	305	CH	GCC_mean	0.34	2.02e-07
ENV1	1.0cm	370	CH	VARI_stdev	0.34	1.49e-07
ENV1	1.0cm	377	CH	n_pixels	0.34	1.82e-07
ENV1	1.0cm	377	CH	BRVI_stdev	0.34	2.13e-07
ENV1	1.0cm	438	CH	BRVI_q25	0.34	1.67e-07
ENV1	1.0cm	438	CH	ExGR_q25	0.34	1.97e-07
ENV1	0.27cm	211	GMY	contrast	0.33	3.28e-07
ENV1	0.27cm	327	GMY	contrast	0.33	6.74e-07
ENV1	0.5cm	207	GMY	correlation	0.33	3.21e-07
ENV1	0.5cm	211	GMY	GRVI_q25	0.33	3.43e-07
ENV1	0.5cm	211	GMY	NGRDI_q25	0.33	3.43e-07
ENV1	0.5cm	327	GMY	GLI_stdev	0.33	5.68e-07
ENV1	0.5cm	377	GMY	CIVE_stdev	0.33	3.34e-07
ENV1	1.0cm	207	GMY	GLI_q25	0.33	3.11e-07
ENV1	1.0cm	207	GMY	GCC_q25	0.33	3.17e-07
ENV1	1.0cm	305	GMY	WI_stdev	0.33	4.48e-07
ENV1	1.0cm	305	GMY	GBVI_mean	0.33	5.09e-07
ENV1	1.0cm	377	GMY	TGI_stdev	0.33	4.30e-07
ENV1	1.5cm	211	GMY	correlation	0.33	6.14e-07
ENV1	1.5cm	211	GMY	ExGR_skewness	0.33	6.29e-07
ENV1	1.5cm	211	GMY	GRVI_q25	0.33	6.81e-07
ENV1	1.5cm	211	GMY	NGRDI_q25	0.33	6.81e-07
ENV1	1.5cm	305	GMY	WI_stdev	0.33	5.60e-07
ENV1	0.27cm	207	LDMY	VDVI_skewness	0.33	4.99e-07
ENV1	0.27cm	207	LDMY	VARI_stdev	0.33	6.71e-07
ENV1	0.27cm	327	LDMY	GLI_mean	0.33	6.61e-07
ENV1	0.27cm	370	LDMY	ExGR_stdev	0.33	4.91e-07
ENV1	0.27cm	370	LDMY	VARI_mean	0.33	5.66e-07
ENV1	0.27cm	370	LDMY	GCC_skewness	0.33	6.37e-07
ENV1	0.27cm	370	LDMY	BRVI_mean	0.33	6.43e-07
ENV1	0.27cm	377	LDMY	GRVI_q25	0.33	5.11e-07
ENV1	0.27cm	377	LDMY	NGRDI_q25	0.33	5.11e-07
ENV1	0.27cm	377	LDMY	VARI_q25	0.33	5.33e-07
ENV1	0.5cm	207	LDMY	VARI_stdev	0.33	5.59e-07
ENV1	0.5cm	370	LDMY	ExGR_stdev	0.33	5.66e-07
ENV1	0.5cm	370	LDMY	GCC_skewness	0.33	6.19e-07
ENV1	0.5cm	370	LDMY	VARI_mean	0.33	6.96e-07
ENV1	0.5cm	370	LDMY	BRVI_mean	0.33	7.31e-07
ENV1	0.5cm	377	LDMY	BRVI_stdev	0.33	4.72e-07
ENV1	1.0cm	207	LDMY	VARI_mean	0.33	9.16e-07
ENV1	1.0cm	305	LDMY	VDVI_stdev	0.33	5.70e-07
ENV1	1.0cm	305	LDMY	GCC_mean	0.33	5.96e-07
ENV1	1.0cm	305	LDMY	GLI_mean	0.33	6.33e-07
ENV1	1.0cm	327	LDMY	GBVI_stdev	0.33	5.19e-07
ENV1	1.0cm	370	LDMY	GRVI_stdev	0.33	7.28e-07
ENV1	1.0cm	370	LDMY	NGRDI_stdev	0.33	7.28e-07
ENV1	1.0cm	377	LDMY	WI_q25	0.33	3.71e-07
ENV1	1.0cm	377	LDMY	GLI_mean	0.33	4.22e-07
ENV1	1.0cm	377	LDMY	GRVI_q25	0.33	4.29e-07
ENV1	1.0cm	377	LDMY	NGRDI_q25	0.33	4.29e-07
ENV1	1.0cm	377	LDMY	GCC_mean	0.33	4.64e-07
ENV1	1.0cm	377	LDMY	VARI_q25	0.33	4.96e-07
ENV1	1.5cm	207	LDMY	GRVI_mean	0.33	4.62e-07
ENV1	1.5cm	207	LDMY	NGRDI_mean	0.33	4.62e-07
ENV1	1.5cm	207	LDMY	MGRVI_stdev	0.33	5.06e-07
ENV1	1.5cm	327	LDMY	GCC_mean	0.33	5.27e-07
ENV1	1.5cm	327	LDMY	GLI_mean	0.33	5.56e-07
ENV1	0.27cm	207	TDMY	VARI_stdev	0.33	7.84e-07
ENV1	0.27cm	207	TDMY	VDVI_skewness	0.33	8.61e-07
ENV1	0.27cm	377	TDMY	GLI_mean	0.33	3.39e-07
ENV1	0.27cm	377	TDMY	GRVI_mean	0.33	3.66e-07
ENV1	0.27cm	377	TDMY	NGRDI_mean	0.33	3.66e-07
ENV1	0.27cm	377	TDMY	GCC_mean	0.33	4.03e-07
ENV1	0.5cm	305	TDMY	GLI_q25	0.33	4.78e-07
ENV1	0.5cm	305	TDMY	GCC_q25	0.33	5.01e-07
ENV1	0.5cm	370	TDMY	VARI_mean	0.33	4.22e-07
ENV1	0.5cm	370	TDMY	GCC_skewness	0.33	9.35e-07
ENV1	1.0cm	207	TDMY	VARI_mean	0.33	5.07e-07
ENV1	1.0cm	327	TDMY	GBVI_stdev	0.33	6.56e-07
ENV1	1.0cm	370	TDMY	WI_stdev	0.33	8.91e-07
ENV1	1.0cm	377	TDMY	TGI_stdev	0.33	4.67e-07
ENV1	1.0cm	438	TDMY	WI_kurtosis	0.33	2.99e-07
ENV1	1.0cm	438	TDMY	GRVI_skewness	0.33	6.49e-07
ENV1	1.0cm	438	TDMY	NGRDI_skewness	0.33	6.49e-07
ENV1	1.5cm	305	TDMY	CIVE_stdev	0.33	4.92e-07
ENV1	0.27cm	370	CH	TGI_mean	0.33	5.86e-07
ENV1	0.27cm	370	CH	ExGR_skewness	0.33	6.09e-07
ENV1	0.27cm	377	CH	GBVI_mean	0.33	3.90e-07
ENV1	0.5cm	211	CH	MGRVI_skewness	0.33	3.65e-07
ENV1	0.5cm	305	CH	VARI_q25	0.33	5.44e-07
ENV1	1.0cm	211	CH	CIVE_stdev	0.33	4.85e-07
ENV1	1.0cm	305	CH	GLI_mean	0.33	6.34e-07
ENV1	1.0cm	327	CH	entropy	0.33	5.38e-07
ENV1	1.0cm	370	CH	GRVI_stdev	0.33	4.87e-07
ENV1	1.0cm	370	CH	NGRDI_stdev	0.33	4.87e-07
ENV1	1.0cm	370	CH	GRVI_mean	0.33	5.37e-07
ENV1	1.0cm	370	CH	NGRDI_mean	0.33	5.37e-07
ENV1	1.0cm	377	CH	RGBVI_skewness	0.33	3.50e-07
ENV1	1.0cm	438	CH	ExGR_kurtosis	0.33	5.85e-07
ENV1	0.27cm	207	GMY	GLI_stdev	0.32	8.15e-07
ENV1	0.27cm	207	GMY	GCC_stdev	0.32	1.28e-06
ENV1	0.27cm	211	GMY	VDVI_skewness	0.32	8.44e-07
ENV1	0.27cm	305	GMY	GBVI_stdev	0.32	7.52e-07
ENV1	0.27cm	370	GMY	WI_stdev	0.32	7.75e-07
ENV1	0.27cm	370	GMY	WI_skewness	0.32	8.26e-07
ENV1	0.5cm	207	GMY	BRVI_skewness	0.32	1.33e-06
ENV1	0.5cm	211	GMY	VARI_mean	0.32	1.00e-06
ENV1	0.5cm	211	GMY	GRVI_mean	0.32	1.49e-06
ENV1	0.5cm	211	GMY	NGRDI_mean	0.32	1.49e-06
ENV1	0.5cm	305	GMY	contrast	0.32	9.75e-07
ENV1	0.5cm	305	GMY	WI_q25	0.32	1.09e-06
ENV1	0.5cm	327	GMY	WI_stdev	0.32	9.82e-07
ENV1	0.5cm	370	GMY	WI_skewness	0.32	7.33e-07
ENV1	0.5cm	370	GMY	WI_stdev	0.32	8.58e-07
ENV1	1.0cm	305	GMY	GBVI_q25	0.32	8.52e-07
ENV1	1.0cm	370	GMY	CIVE_stdev	0.32	7.18e-07
ENV1	1.0cm	370	GMY	GRVI_mean	0.32	8.76e-07
ENV1	1.0cm	370	GMY	NGRDI_mean	0.32	8.76e-07
ENV1	1.0cm	377	GMY	CIVE_stdev	0.32	9.07e-07
ENV1	1.0cm	377	GMY	GCC_q25	0.32	1.37e-06
ENV1	1.0cm	377	GMY	GLI_q25	0.32	1.40e-06
ENV1	1.0cm	438	GMY	GRVI_skewness	0.32	1.00e-06
ENV1	1.0cm	438	GMY	NGRDI_skewness	0.32	1.00e-06
ENV1	1.0cm	438	GMY	GLI_mean	0.32	1.01e-06
ENV1	1.5cm	211	GMY	VARI_q25	0.32	1.16e-06
ENV1	1.5cm	211	GMY	TGI_mean	0.32	1.16e-06
ENV1	1.5cm	305	GMY	GRVI_q25	0.32	1.29e-06
ENV1	1.5cm	305	GMY	NGRDI_q25	0.32	1.29e-06
ENV1	0.27cm	211	LDMY	ExGR_stdev	0.32	1.25e-06
ENV1	0.27cm	211	LDMY	ExGR_skewness	0.32	1.79e-06
ENV1	0.27cm	305	LDMY	VDVI_stdev	0.32	1.72e-06
ENV1	0.27cm	305	LDMY	GCC_mean	0.32	1.99e-06
ENV1	0.27cm	327	LDMY	GRVI_q25	0.32	9.93e-07
ENV1	0.27cm	327	LDMY	NGRDI_q25	0.32	9.93e-07
ENV1	0.5cm	211	LDMY	VDVI_skewness	0.32	1.68e-06
ENV1	0.5cm	211	LDMY	ExGR_skewness	0.32	1.99e-06
ENV1	0.5cm	305	LDMY	VDVI_stdev	0.32	1.57e-06
ENV1	0.5cm	305	LDMY	GLI_q25	0.32	1.59e-06
ENV1	0.5cm	305	LDMY	GCC_q25	0.32	1.67e-06
ENV1	0.5cm	377	LDMY	GBVI_stdev	0.32	1.36e-06
ENV1	1.0cm	207	LDMY	GRVI_mean	0.32	1.91e-06
ENV1	1.0cm	207	LDMY	NGRDI_mean	0.32	1.91e-06
ENV1	1.0cm	211	LDMY	ExGR_skewness	0.32	1.34e-06
ENV1	1.0cm	211	LDMY	VDVI_skewness	0.32	1.69e-06
ENV1	1.0cm	370	LDMY	GLI_stdev	0.32	1.02e-06
ENV1	1.5cm	211	LDMY	ExGR_skewness	0.32	1.43e-06
ENV1	1.5cm	211	LDMY	VDVI_skewness	0.32	1.67e-06
ENV1	1.5cm	305	LDMY	CIVE_stdev	0.32	1.67e-06
ENV1	1.5cm	305	LDMY	GRVI_q25	0.32	1.88e-06
ENV1	1.5cm	305	LDMY	NGRDI_q25	0.32	1.88e-06
ENV1	1.5cm	327	LDMY	VARI_stdev	0.32	1.18e-06
ENV1	1.5cm	327	LDMY	correlation	0.32	1.97e-06
ENV1	0.27cm	211	TDMY	ExGR_stdev	0.32	1.19e-06
ENV1	0.27cm	211	TDMY	ExGR_skewness	0.32	1.66e-06
ENV1	0.27cm	305	TDMY	GCC_mean	0.32	1.09e-06
ENV1	0.27cm	305	TDMY	GLI_mean	0.32	1.39e-06
ENV1	0.27cm	370	TDMY	GCC_skewness	0.32	9.56e-07
ENV1	0.27cm	377	TDMY	VARI_mean	0.32	7.72e-07
ENV1	0.27cm	377	TDMY	GLI_q25	0.32	1.27e-06
ENV1	0.27cm	377	TDMY	GCC_q25	0.32	1.30e-06
ENV1	0.5cm	211	TDMY	VDVI_skewness	0.32	1.15e-06
ENV1	0.5cm	211	TDMY	ExGR_skewness	0.32	1.56e-06
ENV1	0.5cm	327	TDMY	VDVI_stdev	0.32	1.71e-06
ENV1	1.0cm	207	TDMY	GRVI_mean	0.32	1.13e-06
ENV1	1.0cm	207	TDMY	NGRDI_mean	0.32	1.13e-06
ENV1	1.0cm	211	TDMY	ExGR_skewness	0.32	1.37e-06
ENV1	1.0cm	211	TDMY	VDVI_skewness	0.32	1.67e-06
ENV1	1.0cm	370	TDMY	GRVI_stdev	0.32	1.01e-06
ENV1	1.0cm	370	TDMY	NGRDI_stdev	0.32	1.01e-06
ENV1	1.0cm	377	TDMY	GCC_q25	0.32	7.17e-07
ENV1	1.0cm	377	TDMY	GLI_q25	0.32	7.39e-07
ENV1	1.0cm	377	TDMY	CIVE_stdev	0.32	7.57e-07
ENV1	1.5cm	211	TDMY	VDVI_skewness	0.32	1.43e-06
ENV1	1.5cm	211	TDMY	ExGR_skewness	0.32	1.44e-06
ENV1	1.5cm	305	TDMY	GRVI_q25	0.32	1.24e-06
ENV1	1.5cm	305	TDMY	NGRDI_q25	0.32	1.24e-06
ENV1	1.5cm	305	TDMY	ExGR_stdev	0.32	1.92e-06
ENV1	1.5cm	327	TDMY	correlation	0.32	1.71e-06
ENV1	0.27cm	305	CH	GCC_mean	0.32	6.63e-07
ENV1	0.27cm	370	CH	GRVI_skewness	0.32	1.36e-06
ENV1	0.27cm	370	CH	NGRDI_skewness	0.32	1.36e-06
ENV1	0.5cm	370	CH	ExGR_skewness	0.32	7.98e-07
ENV1	0.5cm	370	CH	TGI_mean	0.32	1.28e-06
ENV1	0.5cm	370	CH	GRVI_skewness	0.32	1.43e-06
ENV1	0.5cm	370	CH	NGRDI_skewness	0.32	1.43e-06
ENV1	0.5cm	438	CH	WI_q25	0.32	7.24e-07
ENV1	0.5cm	438	CH	ExGR_kurtosis	0.32	7.52e-07
ENV1	1.0cm	211	CH	GCC_mean	0.32	1.07e-06
ENV1	1.0cm	211	CH	VARI_mean	0.32	1.09e-06
ENV1	1.0cm	211	CH	GLI_mean	0.32	1.27e-06
ENV1	1.0cm	211	CH	GRVI_mean	0.32	1.43e-06
ENV1	1.0cm	211	CH	NGRDI_mean	0.32	1.43e-06
ENV1	1.0cm	305	CH	VDVI_skewness	0.32	1.41e-06
ENV1	1.0cm	370	CH	BRVI_q25	0.32	7.74e-07
ENV1	1.0cm	370	CH	VARI_q25	0.32	9.53e-07
ENV1	1.0cm	370	CH	GLI_stdev	0.32	1.42e-06
ENV1	1.0cm	438	CH	TGI_mean	0.32	9.70e-07
ENV1	1.0cm	438	CH	VDVI_q25	0.32	1.39e-06
ENV1	0.27cm	370	GMY	GRVI_kurtosis	0.31	2.56e-06
ENV1	0.27cm	370	GMY	NGRDI_kurtosis	0.31	2.56e-06
ENV1	0.27cm	370	GMY	GCC_stdev	0.31	2.79e-06
ENV1	0.27cm	377	GMY	GRVI_mean	0.31	3.20e-06
ENV1	0.27cm	377	GMY	NGRDI_mean	0.31	3.20e-06
ENV1	0.5cm	211	GMY	ExGR_stdev	0.31	2.79e-06
ENV1	0.5cm	305	GMY	WI_stdev	0.31	3.41e-06
ENV1	0.5cm	370	GMY	GRVI_kurtosis	0.31	2.70e-06
ENV1	0.5cm	370	GMY	NGRDI_kurtosis	0.31	2.70e-06
ENV1	0.5cm	370	GMY	GCC_stdev	0.31	2.99e-06
ENV1	1.0cm	207	GMY	RGBVI_stdev	0.31	1.73e-06
ENV1	1.0cm	207	GMY	MGRVI_stdev	0.31	3.16e-06
ENV1	1.0cm	305	GMY	contrast	0.31	2.26e-06
ENV1	1.0cm	370	GMY	GRVI_q25	0.31	2.76e-06
ENV1	1.0cm	370	GMY	NGRDI_q25	0.31	2.76e-06
ENV1	1.0cm	377	GMY	GBVI_stdev	0.31	1.89e-06
ENV1	1.0cm	377	GMY	RGBVI_stdev	0.31	1.92e-06
ENV1	1.0cm	438	GMY	GCC_mean	0.31	1.59e-06
ENV1	1.5cm	211	GMY	VDVI_skewness	0.31	1.78e-06
ENV1	1.5cm	305	GMY	VARI_q25	0.31	2.71e-06
ENV1	0.27cm	207	LDMY	correlation	0.31	2.86e-06
ENV1	0.27cm	211	LDMY	entropy	0.31	2.86e-06
ENV1	0.27cm	305	LDMY	GLI_mean	0.31	2.41e-06
ENV1	0.27cm	377	LDMY	GBVI_q25	0.31	2.58e-06
ENV1	0.27cm	377	LDMY	GBVI_mean	0.31	2.80e-06
ENV1	0.5cm	207	LDMY	GRVI_stdev	0.31	3.35e-06
ENV1	0.5cm	207	LDMY	NGRDI_stdev	0.31	3.35e-06
ENV1	0.5cm	327	LDMY	VDVI_stdev	0.31	3.04e-06
ENV1	1.0cm	327	LDMY	GRVI_stdev	0.31	3.55e-06
ENV1	1.0cm	327	LDMY	NGRDI_stdev	0.31	3.55e-06
ENV1	1.0cm	327	LDMY	GLI_q25	0.31	3.72e-06
ENV1	1.0cm	327	LDMY	GCC_q25	0.31	3.88e-06
ENV1	1.0cm	370	LDMY	GCC_stdev	0.31	3.63e-06
ENV1	1.0cm	370	LDMY	VARI_mean	0.31	3.87e-06
ENV1	1.0cm	377	LDMY	RGBVI_stdev	0.31	2.14e-06
ENV1	1.0cm	377	LDMY	MGRVI_stdev	0.31	3.06e-06
ENV1	1.0cm	377	LDMY	WI_stdev	0.31	3.16e-06
ENV1	1.5cm	305	LDMY	ExGR_stdev	0.31	3.83e-06
ENV1	0.27cm	207	TDMY	correlation	0.31	2.29e-06
ENV1	0.27cm	211	TDMY	entropy	0.31	2.16e-06
ENV1	0.27cm	377	TDMY	VARI_q25	0.31	2.62e-06
ENV1	0.27cm	377	TDMY	GRVI_q25	0.31	2.65e-06
ENV1	0.27cm	377	TDMY	NGRDI_q25	0.31	2.65e-06
ENV1	0.5cm	207	TDMY	GRVI_stdev	0.31	2.53e-06
ENV1	0.5cm	207	TDMY	NGRDI_stdev	0.31	2.53e-06
ENV1	1.0cm	327	TDMY	GLI_q25	0.31	2.74e-06
ENV1	1.0cm	327	TDMY	GCC_q25	0.31	2.86e-06
ENV1	1.0cm	327	TDMY	GRVI_stdev	0.31	3.83e-06
ENV1	1.0cm	327	TDMY	NGRDI_stdev	0.31	3.83e-06
ENV1	1.0cm	370	TDMY	GLI_stdev	0.31	2.64e-06
ENV1	1.0cm	370	TDMY	VARI_mean	0.31	4.05e-06
ENV1	1.0cm	370	TDMY	RGBVI_skewness	0.31	4.06e-06
ENV1	1.0cm	438	TDMY	GLI_mean	0.31	1.66e-06
ENV1	1.0cm	438	TDMY	GCC_mean	0.31	2.52e-06
ENV1	1.0cm	438	TDMY	WI_stdev	0.31	2.68e-06
ENV1	1.5cm	207	TDMY	VARI_stdev	0.31	3.18e-06
ENV1	1.5cm	327	TDMY	VARI_stdev	0.31	2.53e-06
ENV1	0.27cm	211	CH	GCC_q25	0.31	2.59e-06
ENV1	0.27cm	211	CH	GLI_q25	0.31	2.62e-06
ENV1	0.27cm	377	CH	WI_stdev	0.31	3.14e-06
ENV1	0.5cm	211	CH	GCC_mean	0.31	1.95e-06
ENV1	0.5cm	211	CH	GLI_mean	0.31	2.34e-06
ENV1	0.5cm	305	CH	RGBVI_stdev	0.31	2.22e-06
ENV1	0.5cm	438	CH	VDVI_q25	0.31	2.13e-06
ENV1	1.0cm	370	CH	WI_stdev	0.31	1.51e-06
ENV1	1.0cm	370	CH	BRVI_mean	0.31	2.55e-06
ENV1	1.0cm	377	CH	MGRVI_skewness	0.31	2.10e-06
ENV1	1.0cm	377	CH	GBVI_mean	0.31	2.46e-06
ENV1	1.0cm	377	CH	GBVI_stdev	0.31	2.67e-06
ENV1	1.0cm	438	CH	GBVI_skewness	0.31	3.29e-06
ENV1	0.27cm	207	GMY	WI_stdev	0.3	5.01e-06
ENV1	0.27cm	370	GMY	GRVI_stdev	0.3	3.45e-06
ENV1	0.27cm	370	GMY	NGRDI_stdev	0.3	3.45e-06
ENV1	0.27cm	370	GMY	GLI_stdev	0.3	4.58e-06
ENV1	0.27cm	370	GMY	MGRVI_stdev	0.3	6.09e-06
ENV1	0.27cm	377	GMY	GLI_mean	0.3	4.47e-06
ENV1	0.27cm	377	GMY	VARI_mean	0.3	5.49e-06
ENV1	0.27cm	377	GMY	GCC_mean	0.3	5.64e-06
ENV1	0.5cm	370	GMY	GRVI_stdev	0.3	3.47e-06
ENV1	0.5cm	370	GMY	NGRDI_stdev	0.3	3.47e-06
ENV1	0.5cm	370	GMY	GLI_stdev	0.3	4.85e-06
ENV1	0.5cm	377	GMY	MGRVI_stdev	0.3	6.98e-06
ENV1	1.0cm	211	GMY	VARI_q25	0.3	4.31e-06
ENV1	1.0cm	211	GMY	GRVI_q25	0.3	6.14e-06
ENV1	1.0cm	211	GMY	NGRDI_q25	0.3	6.14e-06
ENV1	1.0cm	370	GMY	WI_stdev	0.3	5.62e-06
ENV1	1.0cm	370	GMY	RGBVI_skewness	0.3	5.90e-06
ENV1	1.0cm	370	GMY	GLI_stdev	0.3	6.52e-06
ENV1	1.0cm	377	GMY	MGRVI_stdev	0.3	3.85e-06
ENV1	1.0cm	438	GMY	WI_stdev	0.3	3.35e-06
ENV1	1.5cm	207	GMY	GLI_q25	0.3	5.93e-06
ENV1	1.5cm	207	GMY	GCC_q25	0.3	6.11e-06
ENV1	1.5cm	211	GMY	ExGR_stdev	0.3	5.07e-06
ENV1	0.27cm	370	LDMY	GRVI_mean	0.3	6.63e-06
ENV1	0.27cm	370	LDMY	NGRDI_mean	0.3	6.63e-06
ENV1	0.27cm	370	LDMY	MGRVI_stdev	0.3	7.72e-06
ENV1	0.27cm	377	LDMY	TGI_mean	0.3	3.41e-06
ENV1	0.5cm	370	LDMY	GRVI_mean	0.3	8.01e-06
ENV1	0.5cm	370	LDMY	NGRDI_mean	0.3	8.01e-06
ENV1	0.5cm	370	LDMY	MGRVI_stdev	0.3	8.98e-06
ENV1	0.5cm	377	LDMY	MGRVI_stdev	0.3	3.90e-06
ENV1	0.5cm	377	LDMY	RGBVI_stdev	0.3	4.48e-06
ENV1	0.5cm	377	LDMY	GLI_q25	0.3	6.20e-06
ENV1	0.5cm	377	LDMY	GCC_q25	0.3	6.30e-06
ENV1	1.0cm	211	LDMY	TGI_stdev	0.3	4.93e-06
ENV1	1.0cm	370	LDMY	RGBVI_skewness	0.3	5.65e-06
ENV1	1.0cm	370	LDMY	ExGR_mean	0.3	7.70e-06
ENV1	1.0cm	377	LDMY	TGI_mean	0.3	4.98e-06
ENV1	1.5cm	207	LDMY	VARI_stdev	0.3	7.68e-06
ENV1	1.5cm	211	LDMY	TGI_stdev	0.3	5.47e-06
ENV1	1.5cm	211	LDMY	ExGR_stdev	0.3	6.87e-06
ENV1	1.5cm	211	LDMY	VDVI_stdev	0.3	8.43e-06
ENV1	1.5cm	327	LDMY	GRVI_stdev	0.3	4.49e-06
ENV1	1.5cm	327	LDMY	NGRDI_stdev	0.3	4.49e-06
ENV1	1.5cm	327	LDMY	RGBVI_stdev	0.3	4.86e-06
ENV1	0.27cm	327	TDMY	GRVI_mean	0.3	5.87e-06
ENV1	0.27cm	327	TDMY	NGRDI_mean	0.3	5.87e-06
ENV1	0.27cm	370	TDMY	GRVI_mean	0.3	5.30e-06
ENV1	0.27cm	370	TDMY	NGRDI_mean	0.3	5.30e-06
ENV1	0.27cm	370	TDMY	VDVI_skewness	0.3	6.92e-06
ENV1	0.27cm	370	TDMY	MGRVI_stdev	0.3	8.63e-06
ENV1	0.27cm	377	TDMY	WI_q25	0.3	4.35e-06
ENV1	0.27cm	377	TDMY	WI_mean	0.3	4.48e-06
ENV1	0.5cm	211	TDMY	ExGR_stdev	0.3	9.32e-06
ENV1	0.5cm	305	TDMY	GLI_mean	0.3	6.61e-06
ENV1	0.5cm	305	TDMY	GCC_mean	0.3	7.10e-06
ENV1	0.5cm	370	TDMY	GRVI_mean	0.3	6.31e-06
ENV1	0.5cm	370	TDMY	NGRDI_mean	0.3	6.31e-06
ENV1	0.5cm	370	TDMY	VDVI_skewness	0.3	6.64e-06
ENV1	1.0cm	370	TDMY	ExGR_mean	0.3	7.25e-06
ENV1	1.0cm	370	TDMY	GCC_stdev	0.3	9.24e-06
ENV1	1.0cm	377	TDMY	GBVI_mean	0.3	5.92e-06
ENV1	1.5cm	211	TDMY	ExGR_stdev	0.3	5.83e-06
ENV1	1.5cm	211	TDMY	VDVI_stdev	0.3	6.96e-06
ENV1	1.5cm	305	TDMY	VARI_q25	0.3	6.76e-06
ENV1	1.5cm	327	TDMY	RGBVI_stdev	0.3	5.63e-06
ENV1	1.5cm	327	TDMY	GRVI_stdev	0.3	9.16e-06
ENV1	1.5cm	327	TDMY	NGRDI_stdev	0.3	9.16e-06
ENV1	0.27cm	211	CH	GBVI_q25	0.3	6.19e-06
ENV1	0.27cm	211	CH	WI_q25	0.3	6.22e-06
ENV1	0.27cm	305	CH	GLI_mean	0.3	3.43e-06
ENV1	0.27cm	305	CH	TGI_q25	0.3	3.98e-06
ENV1	0.27cm	305	CH	VDVI_skewness	0.3	6.25e-06
ENV1	0.27cm	370	CH	WI_stdev	0.3	4.06e-06
ENV1	0.27cm	377	CH	GBVI_q25	0.3	4.12e-06
ENV1	0.27cm	377	CH	WI_q25	0.3	4.22e-06
ENV1	0.27cm	377	CH	GRVI_mean	0.3	5.90e-06
ENV1	0.27cm	377	CH	NGRDI_mean	0.3	5.90e-06
ENV1	0.27cm	377	CH	GLI_stdev	0.3	6.95e-06
ENV1	0.5cm	305	CH	correlation	0.3	5.29e-06
ENV1	0.5cm	305	CH	GRVI_q25	0.3	6.14e-06
ENV1	0.5cm	305	CH	NGRDI_q25	0.3	6.14e-06
ENV1	0.5cm	370	CH	WI_stdev	0.3	4.46e-06
ENV1	0.5cm	438	CH	BRVI_q25	0.3	4.73e-06
ENV1	1.0cm	211	CH	TGI_stdev	0.3	5.82e-06
ENV1	1.0cm	327	CH	GRVI_stdev	0.3	4.78e-06
ENV1	1.0cm	327	CH	NGRDI_stdev	0.3	4.78e-06
ENV1	1.0cm	327	CH	BRVI_stdev	0.3	5.48e-06
ENV1	1.0cm	370	CH	GCC_stdev	0.3	4.89e-06
ENV1	1.0cm	438	CH	GLI_stdev	0.3	3.91e-06
ENV1	1.0cm	438	CH	WI_mean	0.3	6.26e-06
ENV1	1.0cm	438	CH	VDVI_skewness	0.3	6.49e-06
ENV1	0.27cm	207	GMY	BRVI_q25	0.29	7.22e-06
ENV1	0.27cm	327	GMY	GCC_skewness	0.29	1.07e-05
ENV1	0.27cm	370	GMY	VARI_stdev	0.29	1.07e-05
ENV1	0.27cm	377	GMY	GLI_q25	0.29	9.22e-06
ENV1	0.27cm	377	GMY	GCC_q25	0.29	9.54e-06
ENV1	0.27cm	377	GMY	VARI_q25	0.29	1.02e-05
ENV1	0.27cm	377	GMY	GRVI_q25	0.29	1.13e-05
ENV1	0.27cm	377	GMY	NGRDI_q25	0.29	1.13e-05
ENV1	0.5cm	207	GMY	WI_stdev	0.29	8.52e-06
ENV1	0.5cm	305	GMY	GBVI_q25	0.29	1.06e-05
ENV1	0.5cm	305	GMY	GBVI_mean	0.29	1.54e-05
ENV1	0.5cm	327	GMY	contrast	0.29	8.73e-06
ENV1	0.5cm	370	GMY	MGRVI_stdev	0.29	7.24e-06
ENV1	0.5cm	370	GMY	VARI_stdev	0.29	1.02e-05
ENV1	0.5cm	377	GMY	RGBVI_stdev	0.29	9.53e-06
ENV1	1.0cm	211	GMY	VARI_mean	0.29	9.33e-06
ENV1	1.0cm	211	GMY	GRVI_mean	0.29	1.22e-05
ENV1	1.0cm	211	GMY	NGRDI_mean	0.29	1.22e-05
ENV1	1.0cm	305	GMY	GBVI_stdev	0.29	1.09e-05
ENV1	1.0cm	377	GMY	GRVI_q25	0.29	1.47e-05
ENV1	1.0cm	377	GMY	NGRDI_q25	0.29	1.47e-05
ENV1	1.5cm	211	GMY	GRVI_mean	0.29	1.54e-05
ENV1	1.5cm	211	GMY	NGRDI_mean	0.29	1.54e-05
ENV1	0.27cm	207	LDMY	CIVE_stdev	0.29	1.02e-05
ENV1	0.27cm	211	LDMY	TGI_stdev	0.29	1.03e-05
ENV1	0.27cm	211	LDMY	CIVE_skewness	0.29	1.23e-05
ENV1	0.27cm	327	LDMY	GRVI_mean	0.29	1.14e-05
ENV1	0.27cm	327	LDMY	NGRDI_mean	0.29	1.14e-05
ENV1	0.27cm	370	LDMY	VDVI_skewness	0.29	1.13e-05
ENV1	0.27cm	377	LDMY	CIVE_skewness	0.29	1.16e-05
ENV1	0.5cm	207	LDMY	GCC_q25	0.29	1.26e-05
ENV1	0.5cm	207	LDMY	GLI_q25	0.29	1.26e-05
ENV1	0.5cm	211	LDMY	ExGR_stdev	0.29	1.23e-05
ENV1	0.5cm	211	LDMY	VDVI_stdev	0.29	1.86e-05
ENV1	0.5cm	305	LDMY	GLI_mean	0.29	1.56e-05
ENV1	0.5cm	305	LDMY	GCC_mean	0.29	1.70e-05
ENV1	0.5cm	370	LDMY	VDVI_skewness	0.29	1.07e-05
ENV1	0.5cm	377	LDMY	GLI_mean	0.29	1.08e-05
ENV1	0.5cm	377	LDMY	GCC_mean	0.29	1.21e-05
ENV1	0.5cm	438	LDMY	BRVI_kurtosis	0.29	1.27e-05
ENV1	1.0cm	207	LDMY	ExGR_stdev	0.29	1.51e-05
ENV1	1.0cm	327	LDMY	BRVI_stdev	0.29	1.41e-05
ENV1	1.0cm	370	LDMY	GBVI_stdev	0.29	1.06e-05
ENV1	1.0cm	370	LDMY	VARI_q25	0.29	1.28e-05
ENV1	1.0cm	377	LDMY	GRVI_mean	0.29	9.04e-06
ENV1	1.0cm	377	LDMY	NGRDI_mean	0.29	9.04e-06
ENV1	1.0cm	377	LDMY	GBVI_q25	0.29	9.75e-06
ENV1	1.0cm	377	LDMY	VARI_mean	0.29	1.10e-05
ENV1	1.0cm	438	LDMY	VDVI_skewness	0.29	1.01e-05
ENV1	1.5cm	305	LDMY	VARI_q25	0.29	1.05e-05
ENV1	1.5cm	327	LDMY	WI_stdev	0.29	1.43e-05
ENV1	0.27cm	207	TDMY	CIVE_stdev	0.29	1.36e-05
ENV1	0.27cm	211	TDMY	CIVE_skewness	0.29	1.66e-05
ENV1	0.27cm	211	TDMY	TGI_stdev	0.29	1.87e-05
ENV1	0.5cm	207	TDMY	GCC_q25	0.29	1.30e-05
ENV1	0.5cm	207	TDMY	GLI_q25	0.29	1.31e-05
ENV1	0.5cm	370	TDMY	MGRVI_stdev	0.29	1.00e-05
ENV1	0.5cm	377	TDMY	BRVI_stdev	0.29	9.03e-06
ENV1	1.0cm	207	TDMY	ExGR_stdev	0.29	1.70e-05
ENV1	1.0cm	211	TDMY	TGI_stdev	0.29	1.04e-05
ENV1	1.0cm	370	TDMY	VARI_q25	0.29	1.65e-05
ENV1	1.0cm	377	TDMY	GRVI_q25	0.29	7.47e-06
ENV1	1.0cm	377	TDMY	NGRDI_q25	0.29	7.47e-06
ENV1	1.0cm	377	TDMY	VARI_q25	0.29	8.94e-06
ENV1	1.0cm	377	TDMY	WI_mean	0.29	1.10e-05
ENV1	1.5cm	211	TDMY	TGI_stdev	0.29	1.36e-05
ENV1	1.5cm	327	TDMY	contrast	0.29	1.27e-05
ENV1	1.5cm	327	TDMY	RGBVI_mean	0.29	1.40e-05
ENV1	1.5cm	327	TDMY	WI_stdev	0.29	1.67e-05
ENV1	0.27cm	211	CH	VDVI_stdev	0.29	8.95e-06
ENV1	0.27cm	327	CH	n_pixels	0.29	1.19e-05
ENV1	0.27cm	370	CH	GLI_stdev	0.29	1.34e-05
ENV1	0.27cm	377	CH	GCC_stdev	0.29	9.23e-06
ENV1	0.5cm	211	CH	CIVE_stdev	0.29	9.35e-06
ENV1	0.5cm	305	CH	VARI_mean	0.29	8.34e-06
ENV1	0.5cm	370	CH	GLI_stdev	0.29	1.41e-05
ENV1	0.5cm	377	CH	GBVI_stdev	0.29	1.09e-05
ENV1	0.5cm	438	CH	VDVI_skewness	0.29	1.30e-05
ENV1	1.0cm	327	CH	n_pixels	0.29	7.38e-06
ENV1	1.0cm	370	CH	GRVI_q25	0.29	1.34e-05
ENV1	1.0cm	370	CH	NGRDI_q25	0.29	1.34e-05
ENV1	1.5cm	305	CH	ExGR_skewness	0.29	9.64e-06
ENV1	1.5cm	305	CH	n_pixels	0.29	1.15e-05
ENV1	0.27cm	327	GMY	TGI_q25	0.28	2.40e-05
ENV1	0.27cm	377	GMY	TGI_mean	0.28	2.73e-05
ENV1	0.5cm	211	GMY	correlation	0.28	1.74e-05
ENV1	0.5cm	377	GMY	BRVI_stdev	0.28	2.60e-05
ENV1	0.5cm	438	GMY	GRVI_skewness	0.28	1.86e-05
ENV1	0.5cm	438	GMY	NGRDI_skewness	0.28	1.86e-05
ENV1	0.5cm	438	GMY	WI_q25	0.28	2.71e-05
ENV1	1.0cm	370	GMY	MGRVI_skewness	0.28	1.96e-05
ENV1	1.0cm	370	GMY	GCC_stdev	0.28	2.59e-05
ENV1	1.0cm	377	GMY	TGI_mean	0.28	1.49e-05
ENV1	1.0cm	377	GMY	VARI_q25	0.28	1.80e-05
ENV1	1.0cm	377	GMY	GBVI_mean	0.28	1.93e-05
ENV1	1.0cm	438	GMY	VDVI_skewness	0.28	2.92e-05
ENV1	1.5cm	211	GMY	VARI_mean	0.28	1.87e-05
ENV1	1.5cm	305	GMY	GBVI_stdev	0.28	1.97e-05
ENV1	1.5cm	305	GMY	GCC_q25	0.28	1.99e-05
ENV1	1.5cm	305	GMY	GLI_q25	0.28	2.23e-05
ENV1	1.5cm	305	GMY	WI_mean	0.28	2.66e-05
ENV1	1.5cm	327	GMY	BRVI_stdev	0.28	2.10e-05
ENV1	0.27cm	211	LDMY	VDVI_skewness	0.28	3.37e-05
ENV1	0.27cm	370	LDMY	WI_stdev	0.28	2.17e-05
ENV1	0.27cm	370	LDMY	WI_skewness	0.28	2.69e-05
ENV1	0.27cm	377	LDMY	WI_stdev	0.28	2.88e-05
ENV1	0.5cm	327	LDMY	GCC_mean	0.28	3.22e-05
ENV1	0.5cm	327	LDMY	GLI_mean	0.28	3.76e-05
ENV1	0.5cm	370	LDMY	WI_stdev	0.28	2.37e-05
ENV1	0.5cm	370	LDMY	WI_skewness	0.28	2.43e-05
ENV1	0.5cm	377	LDMY	GRVI_q25	0.28	1.68e-05
ENV1	0.5cm	377	LDMY	NGRDI_q25	0.28	1.68e-05
ENV1	0.5cm	377	LDMY	VARI_q25	0.28	1.78e-05
ENV1	0.5cm	377	LDMY	WI_stdev	0.28	1.78e-05
ENV1	0.5cm	377	LDMY	GRVI_mean	0.28	2.88e-05
ENV1	0.5cm	377	LDMY	NGRDI_mean	0.28	2.88e-05
ENV1	0.5cm	438	LDMY	WI_mean	0.28	2.54e-05
ENV1	1.0cm	211	LDMY	TGI_mean	0.28	3.76e-05
ENV1	1.0cm	305	LDMY	contrast	0.28	3.32e-05
ENV1	1.0cm	370	LDMY	MGRVI_skewness	0.28	3.08e-05
ENV1	1.0cm	377	LDMY	CIVE_skewness	0.28	1.85e-05
ENV1	1.0cm	438	LDMY	GCC_stdev	0.28	2.96e-05
ENV1	1.5cm	327	LDMY	contrast	0.28	2.05e-05
ENV1	1.5cm	327	LDMY	MGRVI_stdev	0.28	2.21e-05
ENV1	0.27cm	370	TDMY	WI_stdev	0.28	3.12e-05
ENV1	0.27cm	370	TDMY	WI_skewness	0.28	3.55e-05
ENV1	0.27cm	377	TDMY	TGI_mean	0.28	2.71e-05
ENV1	0.27cm	377	TDMY	GBVI_q25	0.28	2.76e-05
ENV1	0.5cm	211	TDMY	VDVI_stdev	0.28	2.65e-05
ENV1	0.5cm	327	TDMY	GCC_mean	0.28	2.53e-05
ENV1	0.5cm	327	TDMY	GLI_mean	0.28	2.85e-05
ENV1	0.5cm	370	TDMY	WI_skewness	0.28	3.23e-05
ENV1	0.5cm	370	TDMY	WI_stdev	0.28	3.37e-05
ENV1	0.5cm	377	TDMY	GBVI_stdev	0.28	1.86e-05
ENV1	0.5cm	377	TDMY	MGRVI_stdev	0.28	2.41e-05
ENV1	0.5cm	377	TDMY	RGBVI_stdev	0.28	2.86e-05
ENV1	0.5cm	438	TDMY	BRVI_kurtosis	0.28	2.88e-05
ENV1	1.0cm	305	TDMY	contrast	0.28	2.59e-05
ENV1	1.0cm	327	TDMY	BRVI_stdev	0.28	2.06e-05
ENV1	1.0cm	370	TDMY	MGRVI_skewness	0.28	2.33e-05
ENV1	1.0cm	377	TDMY	GLI_mean	0.28	2.05e-05
ENV1	1.0cm	377	TDMY	WI_q25	0.28	2.09e-05
ENV1	1.0cm	377	TDMY	GCC_mean	0.28	2.09e-05
ENV1	1.0cm	377	TDMY	RGBVI_stdev	0.28	2.15e-05
ENV1	1.5cm	207	TDMY	GRVI_stdev	0.28	2.61e-05
ENV1	1.5cm	207	TDMY	NGRDI_stdev	0.28	2.61e-05
ENV1	1.5cm	327	TDMY	MGRVI_stdev	0.28	2.58e-05
ENV1	0.27cm	370	CH	GCC_stdev	0.28	2.07e-05
ENV1	0.27cm	370	CH	GBVI_stdev	0.28	2.57e-05
ENV1	0.27cm	377	CH	GBVI_stdev	0.28	2.46e-05
ENV1	0.5cm	211	CH	GBVI_mean	0.28	2.07e-05
ENV1	0.5cm	211	CH	VARI_mean	0.28	2.70e-05
ENV1	0.5cm	327	CH	n_pixels	0.28	1.52e-05
ENV1	0.5cm	327	CH	entropy	0.28	2.27e-05
ENV1	0.5cm	370	CH	GCC_stdev	0.28	2.19e-05
ENV1	0.5cm	370	CH	GBVI_stdev	0.28	2.85e-05
ENV1	1.0cm	211	CH	VARI_q25	0.28	2.72e-05
ENV1	1.0cm	305	CH	ExGR_stdev	0.28	2.64e-05
ENV1	1.0cm	370	CH	RGBVI_skewness	0.28	1.98e-05
ENV1	1.0cm	370	CH	MGRVI_skewness	0.28	2.76e-05
ENV1	1.0cm	377	CH	WI_mean	0.28	2.16e-05
ENV1	1.0cm	377	CH	WI_q25	0.28	2.41e-05
ENV1	1.5cm	211	CH	GRVI_stdev	0.28	1.82e-05
ENV1	1.5cm	211	CH	NGRDI_stdev	0.28	1.82e-05
ENV1	1.5cm	211	CH	VARI_stdev	0.28	2.96e-05
ENV1	0.27cm	211	GMY	GRVI_q25	0.27	4.03e-05
ENV1	0.27cm	211	GMY	NGRDI_q25	0.27	4.03e-05
ENV1	0.27cm	211	GMY	VARI_q25	0.27	5.42e-05
ENV1	0.27cm	377	GMY	WI_q25	0.27	3.52e-05
ENV1	0.27cm	377	GMY	WI_mean	0.27	5.11e-05
ENV1	0.5cm	211	GMY	VDVI_stdev	0.27	4.11e-05
ENV1	0.5cm	305	GMY	GCC_skewness	0.27	3.53e-05
ENV1	0.5cm	438	GMY	GLI_skewness	0.27	4.64e-05
ENV1	0.5cm	438	GMY	BRVI_kurtosis	0.27	4.85e-05
ENV1	1.0cm	327	GMY	MGRVI_stdev	0.27	3.29e-05
ENV1	1.0cm	327	GMY	RGBVI_stdev	0.27	5.30e-05
ENV1	1.0cm	370	GMY	TGI_stdev	0.27	4.89e-05
ENV1	1.0cm	377	GMY	WI_q25	0.27	3.85e-05
ENV1	1.0cm	377	GMY	WI_mean	0.27	4.05e-05
ENV1	1.0cm	438	GMY	GBVI_skewness	0.27	3.53e-05
ENV1	1.0cm	438	GMY	WI_kurtosis	0.27	4.37e-05
ENV1	1.5cm	211	GMY	VDVI_stdev	0.27	6.10e-05
ENV1	1.5cm	305	GMY	ExGR_stdev	0.27	5.56e-05
ENV1	0.27cm	207	LDMY	TGI_stdev	0.27	5.98e-05
ENV1	0.27cm	207	LDMY	BRVI_skewness	0.27	6.79e-05
ENV1	0.27cm	211	LDMY	contrast	0.27	3.90e-05
ENV1	0.27cm	211	LDMY	CIVE_stdev	0.27	5.29e-05
ENV1	0.27cm	211	LDMY	TGI_mean	0.27	7.06e-05
ENV1	0.27cm	370	LDMY	GRVI_kurtosis	0.27	4.28e-05
ENV1	0.27cm	370	LDMY	NGRDI_kurtosis	0.27	4.28e-05
ENV1	0.5cm	305	LDMY	contrast	0.27	5.85e-05
ENV1	0.5cm	370	LDMY	GRVI_kurtosis	0.27	4.51e-05
ENV1	0.5cm	370	LDMY	NGRDI_kurtosis	0.27	4.51e-05
ENV1	0.5cm	377	LDMY	VARI_mean	0.27	3.80e-05
ENV1	0.5cm	377	LDMY	WI_mean	0.27	4.47e-05
ENV1	0.5cm	377	LDMY	BRVI_kurtosis	0.27	4.49e-05
ENV1	1.0cm	370	LDMY	BRVI_stdev	0.27	5.39e-05
ENV1	1.0cm	370	LDMY	GRVI_mean	0.27	5.95e-05
ENV1	1.0cm	370	LDMY	NGRDI_mean	0.27	5.95e-05
ENV1	1.0cm	377	LDMY	GCC_stdev	0.27	5.60e-05
ENV1	1.5cm	207	LDMY	GRVI_stdev	0.27	5.82e-05
ENV1	1.5cm	207	LDMY	NGRDI_stdev	0.27	5.82e-05
ENV1	1.5cm	211	LDMY	correlation	0.27	7.13e-05
ENV1	1.5cm	327	LDMY	RGBVI_mean	0.27	4.01e-05
ENV1	1.5cm	327	LDMY	GLI_q25	0.27	7.19e-05
ENV1	1.5cm	327	LDMY	GCC_q25	0.27	7.28e-05
ENV1	0.27cm	207	TDMY	BRVI_skewness	0.27	5.08e-05
ENV1	0.27cm	207	TDMY	TGI_stdev	0.27	7.30e-05
ENV1	0.27cm	211	TDMY	VDVI_skewness	0.27	3.92e-05
ENV1	0.27cm	211	TDMY	contrast	0.27	4.69e-05
ENV1	0.27cm	370	TDMY	GRVI_kurtosis	0.27	4.87e-05
ENV1	0.27cm	370	TDMY	NGRDI_kurtosis	0.27	4.87e-05
ENV1	0.27cm	377	TDMY	GBVI_mean	0.27	3.39e-05
ENV1	0.5cm	305	TDMY	contrast	0.27	4.61e-05
ENV1	0.5cm	305	TDMY	correlation	0.27	4.62e-05
ENV1	0.5cm	370	TDMY	GRVI_kurtosis	0.27	5.14e-05
ENV1	0.5cm	370	TDMY	NGRDI_kurtosis	0.27	5.14e-05
ENV1	0.5cm	377	TDMY	GCC_q25	0.27	4.64e-05
ENV1	0.5cm	377	TDMY	GLI_q25	0.27	4.71e-05
ENV1	1.0cm	370	TDMY	GBVI_stdev	0.27	4.75e-05
ENV1	1.0cm	377	TDMY	TGI_mean	0.27	3.82e-05
ENV1	1.0cm	377	TDMY	MGRVI_stdev	0.27	4.10e-05
ENV1	1.0cm	377	TDMY	WI_stdev	0.27	4.58e-05
ENV1	1.0cm	438	TDMY	VDVI_skewness	0.27	3.59e-05
[truncated: 10,938 more rows]

## Sheet: S4
Supplementary Table S4. Performance of Machine Learning regression algorithms in predicting conventional phenotypes using digital phenotypes.
Location	DAP	GSD	Trait	Model	Mean Pearson Coefficients	Mean RMSE	MeanR²
ENV1	370	0.27	GMY	SVR	0.86	0.23	0.73
ENV1	370	0.5	GMY	SVR	0.86	0.23	0.73
ENV1	370	0.27	GMY	RF	0.85	0.25	0.7
ENV1	370	0.5	GMY	RF	0.85	0.25	0.7
ENV1	370	1	GMY	ADB	0.85	0.25	0.7
ENV1	370	1	GMY	RF	0.85	0.24	0.72
ENV1	370	1	GMY	SVR	0.85	0.25	0.7
ENV1	370	0.27	GMY	MLP	0.84	0.25	0.7
ENV1	370	0.5	GMY	MLP	0.84	0.25	0.69
ENV1	370	0.27	GMY	ADB	0.83	0.26	0.68
ENV1	370	0.5	GMY	ADB	0.83	0.26	0.68
ENV1	370	1	GMY	MLP	0.82	0.27	0.65
ENV1	327	1	GMY	RF	0.81	0.07	0.63
ENV1	370	0.27	LDMY	RF	0.81	0.05	0.64
ENV1	370	0.27	TDMY	RF	0.81	0.06	0.63
ENV1	370	1	LDMY	RF	0.81	0.05	0.63
ENV1	370	1	TDMY	RF	0.81	0.06	0.63
ENV1	327	0.5	GMY	RF	0.8	0.07	0.61
ENV1	370	0.27	LDMY	ADB	0.8	0.05	0.61
ENV1	370	0.27	TDMY	ADB	0.8	0.07	0.61
ENV1	370	0.5	LDMY	RF	0.8	0.05	0.63
ENV1	370	0.5	TDMY	RF	0.8	0.07	0.62
ENV1	327	1	GMY	ADB	0.79	0.07	0.6
ENV1	370	0.5	LDMY	ADB	0.79	0.06	0.6
ENV1	370	1	LDMY	ADB	0.79	0.06	0.61
ENV1	370	1	TDMY	ADB	0.79	0.07	0.6
ENV1	327	0.27	GMY	ADB	0.78	0.07	0.58
ENV1	327	0.27	GMY	RF	0.78	0.07	0.58
ENV1	327	0.5	GMY	ADB	0.78	0.07	0.58
ENV1	327	1.5	GMY	RF	0.78	0.07	0.58
ENV1	370	0.5	TDMY	ADB	0.78	0.07	0.59
ENV1	438	1	LDMY	RF	0.78	0.08	0.58
ENV1	438	1	TDMY	RF	0.78	0.11	0.6
ENV1	327	0.5	GMY	MLP	0.77	0.08	0.55
ENV1	327	1.5	GMY	ADB	0.77	0.07	0.57
ENV1	438	1	TDMY	ADB	0.77	0.11	0.57
ENV1	438	1	TDMY	SVR	0.77	0.11	0.58
ENV1	207	1.5	GMY	RF	0.76	0.15	0.56
ENV1	305	0.5	GMY	RF	0.76	0.08	0.54
ENV1	327	0.5	GMY	SVR	0.76	0.08	0.51
ENV1	327	1	GMY	MLP	0.76	0.08	0.52
ENV1	327	0.27	GMY	SVR	0.75	0.08	0.5
ENV1	327	1	GMY	SVR	0.75	0.08	0.5
ENV1	438	1	LDMY	ADB	0.75	0.08	0.54
ENV1	438	1	LDMY	SVR	0.75	0.08	0.51
ENV2	327	0.5	GMY	RF	0.9	0.29	0.79
ENV2	327	0.5	GMY	ADB	0.89	0.31	0.77
ENV2	327	1	GMY	RF	0.89	0.3	0.78
ENV2	327	1.5	GMY	ADB	0.89	0.31	0.77
ENV2	327	1.5	GMY	RF	0.89	0.3	0.78
ENV2	327	0.27	GMY	RF	0.88	0.31	0.76
ENV2	327	0.5	GMY	SVR	0.88	0.32	0.76
ENV2	327	1	GMY	ADB	0.88	0.32	0.76
ENV2	327	1	GMY	SVR	0.88	0.32	0.76
ENV2	327	1.5	LDMY	RF	0.88	0.07	0.76
ENV2	327	0.27	GMY	ADB	0.87	0.33	0.73
ENV2	327	0.27	GMY	SVR	0.87	0.33	0.73
ENV2	327	0.5	LDMY	RF	0.87	0.07	0.75
ENV2	327	1.5	LDMY	ADB	0.87	0.07	0.75
ENV2	327	1.5	GMY	SVR	0.87	0.33	0.74
ENV2	327	0.27	LDMY	RF	0.86	0.07	0.73
ENV2	327	0.5	LDMY	ADB	0.86	0.07	0.73
ENV2	327	0.27	LDMY	ADB	0.85	0.08	0.71
ENV2	327	0.5	LDMY	SVR	0.85	0.08	0.69
ENV2	327	1	LDMY	ADB	0.85	0.08	0.7
ENV2	327	1	LDMY	RF	0.85	0.07	0.71
ENV2	327	1.5	GMY	MLP	0.84	0.46	0.47
ENV2	335	1.5	TDMY	RF	0.84	0.2	0.69
ENV2	327	0.27	LDMY	SVR	0.83	0.08	0.66
ENV2	327	1.5	LDMY	SVR	0.83	0.08	0.66
ENV2	335	0.5	TDMY	RF	0.83	0.21	0.67
ENV2	335	1.5	TDMY	ADB	0.83	0.21	0.67
ENV2	335	1.5	LDMY	RF	0.83	0.16	0.67
ENV2	327	0.27	TDMY	RF	0.82	0.11	0.66
ENV2	327	0.5	LDMY	MLP	0.82	0.08	0.64
ENV2	327	1	LDMY	SVR	0.82	0.08	0.64
ENV2	327	1.5	LDMY	MLP	0.82	0.08	0.64
ENV2	335	0.5	GMY	RF	0.82	1.11	0.65
ENV2	335	1	TDMY	ADB	0.82	0.22	0.66
ENV2	335	1	TDMY	RF	0.82	0.21	0.66
ENV2	335	1	TDMY	SVR	0.82	0.22	0.65
ENV2	335	1.5	LDMY	ADB	0.82	0.16	0.65
ENV2	327	0.27	TDMY	ADB	0.81	0.11	0.64
ENV2	327	0.5	TDMY	ADB	0.81	0.11	0.63
ENV2	327	0.5	TDMY	RF	0.81	0.11	0.64
ENV2	327	1	GMY	MLP	0.81	0.49	0.4
ENV2	327	1	LDMY	MLP	0.81	0.09	0.62
ENV2	327	1.5	TDMY	RF	0.81	0.11	0.63
ENV2	335	0.5	TDMY	ADB	0.81	0.22	0.64
ENV2	335	0.5	LDMY	RF	0.81	0.16	0.63
ENV2	335	0.5	TDMY	SVR	0.81	0.22	0.63
ENV2	335	1	LDMY	ADB	0.81	0.16	0.63
ENV2	335	1	LDMY	RF	0.81	0.16	0.64
ENV2	439	1	GMY	RF	0.81	0.69	0.64
ENV2	327	0.27	TDMY	SVR	0.8	0.12	0.61
ENV2	327	0.5	TDMY	SVR	0.8	0.11	0.62
ENV2	327	1	TDMY	RF	0.8	0.11	0.62
ENV2	335	0.27	TDMY	RF	0.8	0.22	0.63
ENV2	335	0.5	GMY	ADB	0.8	1.16	0.62
ENV2	335	1	GMY	ADB	0.8	1.17	0.61
ENV2	335	1.5	TDMY	SVR	0.8	0.22	0.63
ENV2	439	0.5	GMY	ADB	0.8	0.71	0.62
ENV2	439	0.5	GMY	RF	0.8	0.71	0.62
ENV2	439	1	GMY	ADB	0.8	0.7	0.63
ENV2	327	1	TDMY	ADB	0.79	0.12	0.59
ENV2	327	1	TDMY	SVR	0.79	0.12	0.6
ENV2	327	1.5	TDMY	ADB	0.79	0.12	0.58
ENV2	335	0.5	LDMY	ADB	0.79	0.17	0.61
ENV2	335	0.5	LDMY	SVR	0.79	0.17	0.61
ENV2	335	1	GMY	RF	0.79	1.17	0.61
ENV2	335	1.5	GMY	ADB	0.79	1.19	0.59
ENV2	335	1.5	GMY	RF	0.79	1.17	0.61
ENV2	335	1.5	LDMY	SVR	0.79	0.17	0.59
ENV2	439	0.5	GMY	SVR	0.79	0.73	0.6
ENV2	439	1	GMY	SVR	0.79	0.73	0.6
ENV2	327	0.5	TDMY	MLP	0.78	0.12	0.59
ENV2	327	1	TDMY	MLP	0.78	0.12	0.58
ENV2	335	0.27	TDMY	ADB	0.78	0.23	0.59
ENV2	335	0.27	TDMY	MLP	0.78	0.23	0.59
ENV2	335	0.27	TDMY	SVR	0.78	0.24	0.58
ENV2	335	1	LDMY	SVR	0.78	0.17	0.59
ENV2	327	0.27	LDMY	MLP	0.77	0.1	0.48
ENV2	327	0.5	GMY	MLP	0.77	0.51	0.35
ENV2	327	1.5	TDMY	MLP	0.77	0.12	0.57
ENV2	327	1.5	TDMY	SVR	0.77	0.12	0.56
ENV2	335	0.27	GMY	ADB	0.77	1.24	0.56
ENV2	335	0.27	GMY	RF	0.77	1.22	0.58
ENV2	335	0.27	LDMY	RF	0.77	0.18	0.58
ENV2	439	1	TDMY	ADB	0.77	0.13	0.57
ENV2	439	1	TDMY	RF	0.77	0.13	0.58
ENV2	335	0.27	LDMY	ADB	0.76	0.18	0.56
ENV2	335	1.5	LDMY	MLP	0.76	0.18	0.56
ENV2	335	0.27	LDMY	SVR	0.75	0.18	0.54
ENV2	335	1.5	GMY	SVR	0.75	1.32	0.51
ENV2	439	0.5	TDMY	RF	0.75	0.14	0.54
ENV2	439	1	TDMY	SVR	0.75	0.14	0.55
ENV1	207	1.5	GMY	ADB	0.74	0.15	0.53
ENV1	305	0.5	GMY	ADB	0.74	0.08	0.52
ENV1	327	1.5	GMY	MLP	0.74	0.08	0.49
ENV1	327	1.5	GMY	SVR	0.74	0.08	0.46
ENV1	370	0.27	TDMY	SVR	0.74	0.08	0.46
ENV1	370	0.5	TDMY	SVR	0.74	0.08	0.45
ENV1	438	1	TDMY	MLP	0.74	0.12	0.51
ENV1	207	1.5	GMY	MLP	0.73	0.15	0.5
ENV1	207	1.5	GMY	SVR	0.73	0.15	0.51
ENV1	327	1	LDMY	ADB	0.73	0.06	0.51
ENV1	327	1	LDMY	RF	0.73	0.06	0.51
ENV1	327	1	TDMY	RF	0.73	0.07	0.51
ENV1	370	0.27	TDMY	MLP	0.73	0.08	0.48
ENV1	370	0.5	TDMY	MLP	0.73	0.08	0.48
ENV1	370	1	TDMY	SVR	0.73	0.08	0.46
ENV1	305	0.5	GMY	MLP	0.72	0.08	0.47
ENV1	305	0.5	TDMY	RF	0.72	0.07	0.5
ENV1	327	1	TDMY	ADB	0.72	0.07	0.49
ENV1	370	0.27	LDMY	SVR	0.72	0.07	0.34
ENV1	370	0.5	LDMY	SVR	0.72	0.07	0.34
ENV1	370	1	LDMY	SVR	0.72	0.07	0.37
ENV1	438	0.5	TDMY	MLP	0.72	0.12	0.49
ENV1	305	0.5	LDMY	RF	0.71	0.06	0.48
ENV1	370	0.27	LDMY	MLP	0.71	0.07	0.41
ENV1	438	0.5	LDMY	ADB	0.71	0.09	0.47
ENV1	438	0.5	LDMY	RF	0.71	0.09	0.48
ENV1	438	0.5	TDMY	RF	0.71	0.12	0.48
ENV1	438	0.5	LDMY	SVR	0.71	0.09	0.46
ENV1	438	1	CH	MLP	0.71	9.94	0.48
ENV1	207	1.5	LDMY	RF	0.7	0.06	0.46
ENV1	207	1.5	TDMY	RF	0.7	0.08	0.47
ENV1	305	0.5	TDMY	ADB	0.7	0.08	0.46
ENV1	305	0.5	GMY	SVR	0.7	0.09	0.42
ENV1	327	0.27	GMY	MLP	0.7	0.08	0.44
ENV1	370	0.5	LDMY	MLP	0.7	0.07	0.4
ENV1	438	0.5	LDMY	MLP	0.7	0.09	0.47
ENV1	438	1	LDMY	MLP	0.7	0.09	0.44
ENV1	438	1	GMY	SVR	0.7	1.25	0.49
ENV1	305	0.5	LDMY	ADB	0.69	0.07	0.45
ENV1	327	1	TDMY	SVR	0.69	0.08	0.43
ENV1	327	1.5	LDMY	RF	0.69	0.07	0.45
ENV1	327	1.5	TDMY	RF	0.69	0.08	0.45
ENV1	438	0.5	TDMY	ADB	0.69	0.12	0.45
ENV1	438	0.5	TDMY	SVR	0.69	0.12	0.46
ENV1	207	1.5	LDMY	ADB	0.68	0.07	0.43
ENV1	207	1.5	TDMY	ADB	0.68	0.08	0.43
ENV1	327	0.27	LDMY	RF	0.68	0.07	0.44
ENV1	327	0.27	TDMY	RF	0.68	0.08	0.44
ENV1	327	1.5	LDMY	ADB	0.68	0.07	0.43
ENV1	327	1.5	TDMY	ADB	0.68	0.08	0.44
ENV1	327	1.5	TDMY	SVR	0.68	0.08	0.42
ENV1	370	1	TDMY	MLP	0.68	0.08	0.39
ENV1	327	0.5	LDMY	RF	0.67	0.07	0.43
ENV1	327	0.5	TDMY	RF	0.67	0.08	0.43
ENV1	438	0.5	GMY	SVR	0.67	1.29	0.43
ENV1	438	1	CH	RF	0.67	10.41	0.43
ENV1	305	0.5	TDMY	SVR	0.66	0.08	0.37
ENV1	327	0.5	LDMY	ADB	0.66	0.07	0.41
ENV1	327	0.5	TDMY	ADB	0.66	0.08	0.4
ENV1	327	1.5	TDMY	MLP	0.66	0.08	0.38
ENV1	305	0.5	TDMY	MLP	0.65	0.08	0.38
ENV1	305	0.5	CH	SVR	0.65	5.7	0.33
ENV1	327	0.27	LDMY	ADB	0.65	0.07	0.4
ENV1	327	0.27	TDMY	ADB	0.65	0.08	0.39
ENV1	327	1	LDMY	SVR	0.65	0.07	0.35
ENV1	370	1	LDMY	MLP	0.65	0.07	0.31
ENV1	438	1	CH	ADB	0.65	10.61	0.41
ENV1	438	1	CH	SVR	0.65	11.93	0.26
ENV1	305	0.5	CH	MLP	0.64	5.44	0.39
ENV1	327	1.5	LDMY	MLP	0.64	0.07	0.33
ENV1	207	1.5	TDMY	MLP	0.63	0.09	0.32
ENV1	305	0.5	CH	RF	0.63	5.53	0.37
ENV1	327	1	TDMY	MLP	0.63	0.09	0.34
ENV1	327	1.5	LDMY	SVR	0.63	0.07	0.35
ENV1	305	0.5	LDMY	MLP	0.62	0.07	0.34
ENV1	327	1	LDMY	MLP	0.62	0.07	0.31
ENV1	438	1	GMY	ADB	0.62	1.42	-0.35
ENV1	207	1.5	LDMY	MLP	0.61	0.08	0.24
ENV1	305	0.5	CH	ADB	0.61	5.63	0.35
ENV1	305	0.5	LDMY	SVR	0.61	0.08	0.25
ENV1	327	0.5	TDMY	SVR	0.61	0.09	0.33
ENV1	207	1.5	TDMY	SVR	0.6	0.09	0.29
ENV1	327	0.27	TDMY	SVR	0.6	0.09	0.32
ENV1	438	0.5	CH	MLP	0.6	11.28	0.33
ENV1	207	1.5	LDMY	SVR	0.57	0.08	0.23
ENV1	327	0.27	LDMY	SVR	0.57	0.08	0.28
ENV1	327	0.5	LDMY	SVR	0.57	0.08	0.27
ENV1	438	0.5	GMY	ADB	0.56	1.52	-0.51
ENV1	438	0.5	CH	RF	0.56	11.68	0.28
ENV1	327	0.5	TDMY	MLP	0.55	0.09	0.25
ENV1	438	0.5	CH	ADB	0.55	11.81	0.27
ENV1	438	0.5	CH	SVR	0.55	12.57	0.18
ENV1	327	0.27	TDMY	MLP	0.54	0.09	0.24
ENV1	327	0.5	LDMY	MLP	0.54	0.08	0.22
ENV1	438	1	GMY	MLP	0.52	1.58	-0.1
ENV1	370	1	CH	MLP	0.51	4.79	0.22
ENV1	327	0.27	LDMY	MLP	0.49	0.08	0.15
ENV1	370	1	CH	SVR	0.48	4.91	0.18
ENV1	438	0.5	GMY	MLP	0.47	1.6	-0.15
ENV1	438	1	GMY	RF	0.45	1.88	-1.54
ENV1	370	1	CH	RF	0.44	4.96	0.16
ENV1	370	0.27	CH	SVR	0.42	5.06	0.13
ENV1	370	0.5	CH	SVR	0.42	5.06	0.13
ENV1	370	1	CH	ADB	0.42	5.05	0.13
ENV1	370	0.27	CH	RF	0.4	5.07	0.13
ENV1	370	0.5	CH	MLP	0.4	5.18	0.08
ENV1	370	0.5	CH	RF	0.4	5.08	0.12
ENV1	438	0.5	GMY	RF	0.4	1.86	-1.14
ENV1	370	0.27	CH	MLP	0.38	5.25	0.06
ENV1	370	0.27	CH	ADB	0.36	5.21	0.08
ENV1	370	0.5	CH	ADB	0.36	5.2	0.08
ENV1	327	0.5	CH	RF	0.34	5.19	0.09
ENV1	327	0.5	CH	MLP	0.33	5.23	0.07
ENV1	327	1	CH	SVR	0.32	5.26	0.06
ENV1	327	1.5	CH	ADB	0.31	5.32	0.04
ENV1	327	1.5	CH	RF	0.31	5.27	0.06
ENV1	327	0.5	CH	ADB	0.3	5.3	0.05
ENV1	327	1	CH	ADB	0.3	5.32	0.04
ENV1	327	1	CH	RF	0.29	5.32	0.04
ENV1	327	1.5	CH	MLP	0.28	5.35	0.03
ENV1	327	1.5	CH	SVR	0.28	5.33	0.04
ENV1	327	0.5	CH	SVR	0.27	5.33	0.04
ENV1	327	1	CH	MLP	0.26	5.59	-0.07
ENV1	327	0.27	CH	RF	0.25	5.4	0.01
ENV1	327	0.27	CH	ADB	0.23	5.49	-0.02
ENV1	327	0.27	CH	MLP	0.21	5.5	-0.03
ENV1	327	0.27	CH	SVR	0.18	5.43	0
ENV2	327	0.27	TDMY	MLP	0.74	0.13	0.48
ENV2	335	1	GMY	SVR	0.74	1.33	0.5
ENV2	439	0.5	TDMY	ADB	0.74	0.14	0.52
ENV2	335	0.5	LDMY	MLP	0.73	0.19	0.5
ENV2	335	0.5	GMY	SVR	0.73	1.36	0.48
ENV2	335	1.5	TDMY	MLP	0.73	0.26	0.49
ENV2	369	1	GMY	RF	0.73	1.31	0.51
ENV2	439	0.5	TDMY	MLP	0.73	0.14	0.52
ENV2	335	0.27	LDMY	MLP	0.72	0.19	0.49
ENV2	439	0.5	TDMY	SVR	0.72	0.14	0.51
ENV2	369	1	GMY	ADB	0.7	1.37	0.47
ENV2	439	1	LDMY	RF	0.7	0.11	0.46
ENV2	335	0.27	GMY	SVR	0.69	1.42	0.44
ENV2	369	1	GMY	SVR	0.69	1.43	0.42
ENV2	369	1	TDMY	RF	0.68	0.27	0.44
ENV2	369	1	TDMY	SVR	0.68	0.27	0.45
ENV2	439	1	LDMY	ADB	0.68	0.11	0.45
ENV2	439	0.5	LDMY	RF	0.67	0.11	0.43
ENV2	369	1	TDMY	ADB	0.66	0.28	0.41
ENV2	439	1	TDMY	MLP	0.65	0.16	0.4
ENV2	369	1	LDMY	RF	0.64	0.22	0.38
ENV2	439	0.5	LDMY	ADB	0.64	0.12	0.39
ENV2	439	1	LDMY	SVR	0.64	0.12	0.38
ENV2	369	1	LDMY	SVR	0.62	0.22	0.37
ENV2	369	1	LDMY	ADB	0.61	0.22	0.34
ENV2	439	0.5	LDMY	MLP	0.6	0.12	0.34
ENV2	439	0.5	LDMY	SVR	0.6	0.12	0.33
ENV2	369	1	LDMY	MLP	0.59	0.23	0.32
ENV2	439	1	CH	RF	0.59	11.15	0.32
ENV2	335	1	LDMY	MLP	0.58	0.23	0.3
ENV2	335	1.5	GMY	MLP	0.57	1.76	0.12
ENV2	439	0.5	CH	RF	0.57	11.32	0.3
ENV2	439	1	CH	ADB	0.57	11.39	0.29
ENV2	439	0.5	CH	ADB	0.55	11.62	0.26
ENV2	439	1	GMY	MLP	0.54	1.15	0
ENV2	335	0.5	TDMY	MLP	0.53	0.32	0.23
ENV2	439	1	LDMY	MLP	0.52	0.13	0.24
ENV2	327	0.27	GMY	MLP	0.51	0.56	0.2
ENV2	335	1	GMY	MLP	0.51	1.79	0.09
ENV2	335	0.5	GMY	MLP	0.5	1.78	0.09
ENV2	439	0.5	CH	SVR	0.5	12.79	0.12
ENV2	439	1	CH	SVR	0.5	12.74	0.12
ENV2	335	0.27	CH	SVR	0.47	7.02	0.16
ENV2	335	1	TDMY	MLP	0.47	0.35	0.08
ENV2	335	1	CH	ADB	0.46	6.91	0.18
ENV2	335	1	CH	RF	0.46	6.91	0.18
ENV2	369	1	CH	MLP	0.46	6.95	0.17
ENV2	327	1	CH	MLP	0.45	6.93	0.17
ENV2	335	0.27	CH	RF	0.45	6.98	0.16
ENV2	335	1	CH	MLP	0.45	7.03	0.15
ENV2	335	1.5	CH	ADB	0.45	6.94	0.17
ENV2	335	1	CH	SVR	0.44	7.11	0.14
ENV2	335	1.5	CH	RF	0.44	7	0.16
ENV2	327	1.5	CH	MLP	0.42	7.1	0.13
ENV2	369	1	GMY	MLP	0.42	1.86	0.02
ENV2	369	1	CH	RF	0.42	7.1	0.14
ENV2	327	0.27	CH	MLP	0.41	7.11	0.13
ENV2	327	0.27	CH	RF	0.41	7.17	0.12
ENV2	327	0.27	CH	SVR	0.41	7.21	0.11
ENV2	327	1	CH	RF	0.41	7.11	0.13
ENV2	335	0.5	CH	RF	0.41	7.14	0.13
ENV2	439	0.5	CH	MLP	0.41	12.73	0.12
ENV2	335	0.27	CH	ADB	0.4	7.22	0.1
ENV2	369	1	CH	SVR	0.4	7.26	0.1
ENV2	439	1	CH	MLP	0.4	13.66	-0.02
ENV2	327	1.5	CH	SVR	0.39	7.18	0.12
ENV2	369	1	CH	ADB	0.39	7.22	0.1
ENV2	327	0.27	CH	ADB	0.38	7.29	0.09
ENV2	327	0.5	CH	SVR	0.38	7.25	0.1
ENV2	327	1	CH	ADB	0.38	7.27	0.09
ENV2	327	1.5	CH	RF	0.38	7.27	0.09
ENV2	335	0.5	CH	MLP	0.38	7.31	0.08
ENV2	335	0.5	CH	SVR	0.38	7.29	0.09
ENV2	327	1	CH	SVR	0.37	7.29	0.09
ENV2	327	1.5	CH	ADB	0.37	7.31	0.08
ENV2	335	0.5	CH	ADB	0.37	7.3	0.09
ENV2	335	1.5	CH	SVR	0.37	7.31	0.09
ENV2	439	0.5	GMY	MLP	0.37	1.21	-0.1
ENV2	327	0.5	CH	MLP	0.36	7.34	0.07
ENV2	335	1.5	CH	MLP	0.36	7.33	0.08
ENV2	327	0.5	CH	RF	0.35	7.35	0.07
ENV2	335	0.27	CH	MLP	0.35	7.34	0.07
ENV2	327	0.5	CH	ADB	0.32	7.49	0.04
ENV2	335	0.27	GMY	MLP	0.31	1.89	-0.02
ENV2	369	1	TDMY	MLP	0.25	0.38	-0.08

## Sheet: S5
Supplementary Table S5. Wald’s test results and their correspondent statatistical significance of fixed effects of classical and digital phenotypes
Phenotypes	Location	Harvest	Harvest pvalue	Check	Check pvalue	Check + Harvest	Check + Harvest pvalue	GSD	GSD pvalue
LDMY	ENV1	70.55***	0	97.63***	0	14.88***	0.00192572	-	-
TDMY	ENV1	91.14***	0	80.28***	0	9.88*	0.0196508	-	-
GMY	ENV1	123.79***	0	88.25***	0	27.49***	4.65168e-06	-	-
CH	ENV1	807.99***	0	26.02***	9.43286e-06	12.54***	0.00575745	-	-
LDMY	ENV2	14.05***	0	84.63***	0	16.84***	0.000762815	-	-
TDMY	ENV2	10.67**	0.00108616	107.65***	0	25.65***	1.12781e-05	-	-
GMY	ENV2	2.42	0.120154	173.08***	0	25.37***	1.29369e-05	-	-
CH	ENV2	521.42***	0	114.8***	0	28.03***	4.73069e-09	-	-
n_pixels	ENV1	-	-	1011.12***	0	-	-	182.95***	0
entropy	ENV1	-	-	415.10***	0	-	-	27.46***	4.70839e-06
GBVI_stdev	ENV1	-	-	34.29****	1.72355e-07	-	-	189***	0
TGI_stdev	ENV1	-	-	165.82***	0	-	-	140.23***	0
WI_stdev	ENV1	-	-	88.67***	0	-	-	537.37***	0
n_pixels	ENV2	-	-	1392.3***	0	-	-	150.78***	0
entropy	ENV2	-	-	443.56***	0	-	-	514.90***	0
GBVI_stdev	ENV2	-	-	147.41***	0	-	-	150.32***	0
TGI_stdev	ENV2	-	-	85.87***	0	-	-	225.02***	0
WI_stdev	ENV2	-	-	126.21***	0	-	-	522.54***	0

## Sheet: S6
Supplementary Table S6. Pearson’s correlation of BLUPs predicted values of classical and digital phenotypes.
Location	Source	Target	Pearson Coefficient	p_value
ENV1	LDMY	TDMY	0.97	6.48e-135
ENV1	GMY	TDMY	0.96	1.20e-122
ENV1	GBVI	WI	0.96	3.41e-118
ENV1	Entropy	n_pixels	0.95	1.93e-107
ENV1	GMY	LDMY	0.93	6.08e-91
ENV1	Entropy	TGI	0.77	7.64e-43
ENV1	CH	GMY	0.76	1.22e-41
ENV1	CH	TDMY	0.75	2.30e-39
ENV2	Entropy	n_pixels	0.97	3.22e-127
ENV2	GMY	TDMY	0.96	1.02e-123
ENV2	GBVI	WI	0.96	5.74e-122
ENV2	LDMY	TDMY	0.96	1.76e-113
ENV2	GMY	LDMY	0.9	6.83e-78
ENV2	n_pixels	TDMY	0.83	2.28e-55
ENV2	GMY	n_pixels	0.82	3.19e-53
ENV2	Entropy	TDMY	0.81	5.39e-50
ENV2	LDMY	n_pixels	0.79	1.76e-46
ENV2	Entropy	GMY	0.78	9.13e-45
ENV2	Entropy	LDMY	0.77	2.05e-43
ENV1	TGI	WI	0.72	6.79e-35
ENV1	CH	LDMY	0.72	1.01e-34
ENV1	LDMY	n_pixels	0.71	7.34e-34
ENV1	Entropy	LDMY	0.71	3.15e-33
ENV1	n_pixels	TGI	0.7	4.99e-33
ENV1	n_pixels	TDMY	0.7	2.19e-32
ENV1	Entropy	TDMY	0.7	5.59e-32
ENV1	GMY	n_pixels	0.68	2.44e-30
ENV1	Entropy	GMY	0.67	7.22e-29
ENV1	GBVI	TGI	0.66	1.28e-27
ENV1	Entropy	WI	0.6	2.84e-22
ENV1	Entropy	GBVI	0.52	2.16e-16
ENV1	n_pixels	WI	0.47	3.07e-13
ENV1	CH	Entropy	0.47	6.47e-13
ENV1	CH	n_pixels	0.44	2.65e-11
ENV1	LDMY	TGI	0.43	3.57e-11
ENV1	TDMY	TGI	0.42	1.55e-10
ENV1	GMY	TGI	0.4	9.90e-10
ENV1	GBVI	n_pixels	0.37	2.07e-08
ENV1	CH	TGI	0.28	3.06e-05
ENV1	LDMY	WI	0.23	5.75e-04
ENV1	TDMY	WI	0.23	7.36e-04
ENV1	CH	WI	0.2	4.34e-03
ENV1	GBVI	LDMY	0.19	6.24e-03
ENV1	GMY	WI	0.18	9.42e-03
ENV1	GBVI	TDMY	0.18	9.73e-03
ENV1	CH	GBVI	0.17	1.30e-02
ENV1	GBVI	GMY	0.12	7.82e-02
ENV2	CH	TDMY	0.69	2.88e-31
ENV2	CH	LDMY	0.68	7.02e-30
ENV2	CH	GMY	0.67	1.59e-28
ENV2	CH	Entropy	0.57	6.33e-20
ENV2	CH	n_pixels	0.56	8.11e-19
ENV2	GBVI	TGI	0.46	1.90e-12
ENV2	TGI	WI	0.45	5.85e-12
ENV2	Entropy	WI	0.44	2.26e-11
ENV2	n_pixels	WI	0.42	1.69e-10
ENV2	Entropy	TGI	0.41	5.11e-10
ENV2	Entropy	GBVI	0.39	3.71e-09
ENV2	LDMY	WI	0.37	2.76e-08
ENV2	GBVI	n_pixels	0.36	4.61e-08
ENV2	TDMY	WI	0.36	5.80e-08
ENV2	GBVI	LDMY	0.33	1.10e-06
ENV2	GMY	WI	0.32	2.07e-06
ENV2	GBVI	TDMY	0.31	2.89e-06
ENV2	n_pixels	TGI	0.3	6.60e-06
ENV2	LDMY	TGI	0.28	2.70e-05
ENV2	TDMY	TGI	0.28	3.27e-05
ENV2	CH	TGI	0.27	5.51e-05
ENV2	GBVI	GMY	0.27	5.62e-05
ENV2	CH	WI	0.24	5.11e-04
ENV2	CH	GBVI	0.23	6.23e-04
ENV2	GMY	TGI	0.23	9.20e-04
